# Supplementary material for: Nervous system–wide analysis of all C. elegans cadherins reveals neuron-specific functions across multiple anatomical scales
Source: Sci Adv. 2025 Feb 21;11(8):eads2852. doi: 10.1126/sciadv.ads2852 (PMC11844738; doi:10.1126/sciadv.ads2852)
Supplement: Supplementary file 2 — Tables S1 to S5 [file sciadv.ads2852_tables_s1_to_s5.zip]

Archive with 5 entries (5 files):
- sciadv.ads2852_table_s1.xlsx
- sciadv.ads2852_table_s2.xlsx
- sciadv.ads2852_table_s3.xlsx
- sciadv.ads2852_table_s4.xlsx
- sciadv.ads2852_table_s5.xlsx
