# Supplementary material for: Nervous system–wide analysis of all C. elegans cadherins reveals neuron-specific functions across multiple anatomical scales
Source: Sci Adv. 2025 Feb 21;11(8):eads2852. doi: 10.1126/sciadv.ads2852 (PMC11844738; doi:10.1126/sciadv.ads2852)
Supplement: Supplementary file 2 — Tables S1 to S5 [file sciadv.ads2852_tables_s1_to_s5.zip › sciadv.ads2852_table_s1.xlsx]

## Sheet: Table S1
Neuron	hmr-1	casy-1	cdh-4	fmi-1	cdh-1	cdh-3	cdh-9	cdh-8	cdh-12	cdh-5	cdh-7	cdh-10
VD	1	1	1	1	0	0	0	0	0	0	0	0		1: Maintained
VC	1	1	1	1	0	2	0	0	0	0	0	0		2: Transient
VB	1	1	1	1	1	0	0	0	0	0	0	0
VA	1	1	1	1	1	0	0	0	0	0	0	0
URY	1	1	1	1	2	0	2	0	2	0	0	0
URX	1	1	1	1	2	0	1	1	1	0	0	0
URB	1	1	1	1	2	0	0	0	0	0	0	0
URA	1	1	1	1	0	0	0	0	0	0	0	0
SMD	1	1	1	1	1	0	0	0	0	0	0	0
SMB	1	1	1	1	1	0	0	0	0	0	0	0
SIB	1	1	1	1	1	0	1	1	0	0	0	0
SIA	1	1	1	1	1	0	0	0	0	0	0	0
SDQ	1	1	1	1	0	0	0	0	0	0	0	0
SAB	1	1	1	1	0	0	0	0	0	0	0	0
SAA	1	1	1	1	1	0	0	0	0	0	0	0
RMH	1	1	1	1	0	0	0	0	0	0	0	0
RMG	1	1	1	1	2	0	0	0	0	0	0	0
RMF	1	1	1	1	0	0	0	0	0	0	0	0
RME_LR	1	1	1	1	0	0	2	0	0	0	0	0
RME_DV	1	1	1	1	1	0	2	0	0	0	0	0
RMD_LR	1	1	1	1	1	0	1	0	0	0	0	0
RMD_DV	1	1	1	1	1	0	1	1	0	0	0	0
RIV	1	1	1	1	1	0	0	0	0	0	0	0
RIS	1	1	1	1	0	0	1	0	0	0	0	0
RIR	1	1	1	1	0	0	0	0	0	0	0	0
RIP	1	1	1	1	0	0	0	0	0	0	0	0
RIM	1	1	1	1	1	0	0	0	0	0	0	0
RIH	1	1	1	1	1	0	0	0	0	0	0	0
RIG	1	1	1	1	2	0	0	0	0	0	0	0
RIF	1	1	1	1	0	0	0	0	0	0	0	0
RID	1	1	1	2	1	0	2	0	0	0	0	0
RIC	1	1	1	1	0	0	0	1	0	0	0	0
RIB	1	1	1	1	0	0	0	0	0	0	0	0
RIA	1	1	1	1	1	0	1	0	0	0	0	0
PVW	1	1	1	1	0	0	0	0	0	0	0	0
PVT	1	1	1	1	0	0	0	0	0	0	0	0
PVR	1	1	1	1	0	0	0	0	0	0	0	0
PVQ	1	1	1	1	0	0	0	0	0	0	0	0
PVP	1	1	1	1	0	0	0	1	0	0	0	0
PVN	1	1	1	1	0	0	0	0	0	0	0	0
PVM	1	1	1	1	0	0	0	0	0	0	0	0
PVD	1	1	1	1	0	0	0	0	0	0	0	0
PVC	1	1	1	1	0	0	0	0	0	0	0	0
PQR	1	1	1	1	1	0	0	0	1	0	0	0
PLN	1	1	1	1	0	0	0	0	0	0	0	0
PLM	1	1	1	1	0	0	0	0	0	0	0	0
PHC	1	1	1	1	0	0	0	0	0	0	0	0
PHB	1	1	1	1	0	0	0	0	0	0	0	0
PHA	1	1	1	1	0	0	0	0	0	0	0	0
PDE	1	1	1	1	0	0	0	0	0	0	0	0
PDB	1	1	1	1	0	0	0	0	0	0	0	0
PDA	1	1	1	1	0	0	0	0	0	0	0	0
OLQ	1	1	1	1	0	0	0	0	0	0	0	0
OLL	1	1	1	1	2	0	2	0	0	0	0	0
LUA	1	1	1	1	0	0	0	0	0	0	0	0
IL2_LR	1	1	1	1	0	0	0	0	0	0	0	0
IL2_DV	1	1	1	1	0	0	0	0	1	0	0	0
IL1_LR	1	1	1	1	0	0	0	0	0	0	0	0
IL1_DV	1	1	1	1	0	0	0	0	0	0	0	0
HSN	1	1	1	1	0	1	0	0	0	0	0	0
FLP	1	1	1	1	1	0	0	1	0	0	0	0
DVC	1	1	1	1	0	0	0	0	0	0	0	0
DVB	1	1	1	1	0	0	0	0	0	0	0	0
DVA	1	1	1	1	1	0	0	0	0	0	0	0
DD	1	1	1	1	0	0	0	0	0	0	0	0
DB	1	1	1	1	1	0	0	0	0	0	0	0
DA	1	1	1	1	0	0	0	0	0	0	0	0
CEPV	1	1	1	1	1	0	2	0	1	0	0	0
CEPD	1	1	1	1	1	0	2	0	1	0	0	0
CAN	1	1	1	0	1	0	0	0	0	0	0	0
BDU	1	1	1	1	0	0	0	0	1	0	0	0
BAG	1	1	1	1	0	0	0	1	0	0	0	0
AWC	1	1	1	1	0	0	0	0	0	0	0	0
AWB	1	1	1	1	0	0	0	0	0	0	0	0
AWA	1	1	1	1	0	0	0	0	0	0	0	0
AVM	1	1	1	1	0	0	0	0	0	0	0	0
AVL	1	1	1	1	0	0	0	0	0	0	0	0
AVK	1	1	1	1	0	0	2	0	0	0	0	0
AVJ	1	1	1	1	1	0	0	0	0	0	0	0
AVH	1	1	1	1	0	0	0	0	0	0	0	0
AVG	1	1	1	1	0	0	0	2	0	0	0	0
AVF	1	1	1	1	1	0	0	0	0	0	0	0
AVE	1	1	1	1	1	0	2	1	0	0	0	0
AVD	1	1	1	1	1	0	0	0	0	0	0	0
AVB	1	1	1	1	1	0	0	0	0	0	0	0
AVA	1	1	1	1	1	0	0	1	0	0	0	0
AUA	1	1	1	1	0	0	0	0	0	0	0	0
ASK	1	1	1	1	0	0	2	1	0	0	0	0
ASJ	1	1	1	1	0	0	0	0	0	0	0	0
ASI	1	1	1	1	0	0	0	0	0	0	0	0
ASH	1	1	1	1	0	0	0	0	0	0	0	0
ASG	1	1	1	1	0	0	0	2	0	0	0	0
ASE	1	1	1	1	0	0	0	0	0	0	0	0
AS	1	1	1	1	0	0	0	0	0	0	0	0
AQR	1	1	1	1	1	0	0	0	1	0	0	0
ALN	1	1	1	1	0	0	0	0	0	0	0	0
ALM	1	1	1	1	0	0	0	0	0	0	0	0
ALA	1	1	1	1	0	0	2	0	0	0	0	0
AIZ	1	1	1	1	2	0	2	0	0	0	0	0
AIY	1	1	1	1	0	0	2	0	0	0	0	0
AIN	1	1	1	1	0	0	0	1	0	0	0	0
AIM	1	1	1	1	2	0	0	0	0	0	0	0
AIB	1	1	1	1	2	0	0	1	0	1	0	0
AIA	1	1	1	1	0	0	0	0	0	0	0	0
AFD	1	1	1	2	0	0	2	0	0	0	0	0
ADL	1	1	1	2	0	0	2	0	0	0	0	0
ADF	1	1	1	1	0	0	0	0	0	0	0	0
ADE	1	1	1	1	0	0	0	0	0	0	0	0
ADA	1	1	1	1	2	0	0	0	0	0	0	0
NSM	1	1	1	0	0	0	1	0	0	0	0	0
MI	1	1	1	1	0	0	0	0	0	0	0	0
MC	1	1	1	2	2	0	2	0	0	0	0	0
M5	1	1	1	0	0	0	0	0	0	0	0	0
M4	1	1	1	1	0	0	0	0	0	0	0	0
M3	1	1	1	1	0	0	0	0	0	0	0	0
M2	1	1	1	2	0	0	0	0	0	0	0	0
M1	1	1	1	0	1	0	0	0	0	0	0	0
I6	1	1	1	0	0	0	0	0	0	0	0	0
I5	1	1	1	2	0	0	0	0	0	0	0	0
I4	1	1	1	2	0	0	0	0	0	0	0	0
I3	1	1	1	1	0	0	0	0	0	0	0	0
I2	1	1	1	2	0	0	2	0	0	0	0	0
I1	1	1	1	1	0	0	0	0	0	0	0	0
