# Supplementary material for: Nervous system–wide analysis of all C. elegans cadherins reveals neuron-specific functions across multiple anatomical scales
Source: Sci Adv. 2025 Feb 21;11(8):eads2852. doi: 10.1126/sciadv.ads2852 (PMC11844738; doi:10.1126/sciadv.ads2852)
Supplement: Supplementary file 2 — Tables S1 to S5 [file sciadv.ads2852_tables_s1_to_s5.zip › sciadv.ads2852_table_s2.xlsx]

## Sheet: CRISPR_scRNAseq_overlay
	hmr-1	fmi-1	casy-1	cdh-4	cdh-3	cdh-1	cdh-9	cdh-5	cdh-8	cdh-12	cdh-10	cdh-7
ADE	1	1	1	1										KEY
ADF	1	1	1	1										blank	no CRISPR expression
ADL	1	1	1	1			1							1	CRISPR expression
AFD	1	1	1	1			1						scRNA-seq	*	expression >1 embryonic timepoints and expression higher in late embryogenesis(adj tpm estimate)
AIA	1	1	1	1										*	high expression at early embryogenesis, low/no expression at late embryogenesis
AIB	1	1	1	1				1	1						data for only only single embryonic timepoint available
AIM	1	1	1	1		1			1
AIN	1	1	1	1		1
AIY	1	1	1	1
AIZ	1	1	1	1		1	1							*	color code for cadherins cdh-1, cdh-3, cdh-5, cdh-8, cdh-9, cdh-12
ALA	1	1	1	1			1
ASE	1	1	1	1
ASG	1	1	1	1					1
ASH	1	1	1	1
ASI	1	1	1	1
ASJ	1	1	1	1
ASK	1	1	1	1			1		1
AUA	1	1	1	1		1
AVA	1	1	1	1		1			1
AVB	1	1	1	1		1
AVD	1	1	1	1		1
AVE	1	1	1	1		1	1		1
AVG	1	1	1	1					1
AVH	1	1	1	1
AVJ	1	1	1	1		1
AVK	1	1	1	1			1
AVL	1	1	1	1
AWA	1	1	1	1
AWB	1	1	1	1
AWC	1	1	1	1
BAG	1	1	1	1					1
CAN	1	0	1	1		1
CEP	1	1	1	1		1	1			1
DVA	1	1	1	1		1
DVC	1	1	1	1
FLP	1	1	1	1		1			1
IL1	1	1	1	1
IL2	1	1	1	1						1
OLL	1	1	1	1		1	1
OLQ	1	1	1	1
PVP	1	1	1	1					1
PVR	1	1	1	1
PVT	1	1	1	1
RIA	1	1	1	1		1	1
RIB	1	1	1	1
RIC	1	1	1	1					1
RID	1	1	1	1		1	1
RIH	1	1	1	1		1
RIM	1	1	1	1		1
RIS	1	1	1	1			1
RIV	1	1	1	1		1
RMD	1	1	1	1		1	1		1
RME	1	1	1	1		1	1
SIA	1	1	1	1		1
SIB	1	1	1	1		1	1		1
SMB	1	1	1	1		1
SMD	1	1	1	1		1
URX	1	1	1	1		1	1		1	1
DD	1	1	1	1
DA	1	1	1	1
DB	1	1	1	1

## Sheet: Neuronal expression
Packer et al. 2019 (PMID: 31488706): Embryonic scRNA-seq
gene	gene.id	cell.bin	adjusted.tpm.estimate
cdh-3	WBGene00000395	ADE:390_510	95.8
cdh-3	WBGene00000395	ADEsh:390_510	24.5
cdh-3	WBGene00000395	ADF:390_510	126.7
cdh-3	WBGene00000395	ADF:510_650	0
cdh-3	WBGene00000395	ADF_AWB_terminal_cells_but_undifferentiated	266.5
cdh-3	WBGene00000395	ADF:gt_650	0
cdh-3	WBGene00000395	ADL:330_390	130.6
cdh-3	WBGene00000395	ADL:390_510	140.3
cdh-3	WBGene00000395	ADL:510_650	87.1
cdh-3	WBGene00000395	ADL:gt_650	0
cdh-3	WBGene00000395	AFD:270_330	0
cdh-3	WBGene00000395	AFD:330_390	111.1
cdh-3	WBGene00000395	AFD:390_510	136.3
cdh-3	WBGene00000395	AFD:510_650	0
cdh-3	WBGene00000395	AFD:gt_650	0
cdh-3	WBGene00000395	AIA:510_650	0
cdh-3	WBGene00000395	AIB:330_390	0
cdh-3	WBGene00000395	AIB:390_510	0
cdh-3	WBGene00000395	AIB:510_650	0
cdh-3	WBGene00000395	AIM:330_390	0
cdh-3	WBGene00000395	AIM:390_510	0
cdh-3	WBGene00000395	AIM:510_650	0
cdh-3	WBGene00000395	AIN:390_510	0
cdh-3	WBGene00000395	AIY:390_510	0
cdh-3	WBGene00000395	AIY:510_650	0
cdh-3	WBGene00000395	AIY:gt_650	15.7
cdh-3	WBGene00000395	AIZ:390_510	0
cdh-3	WBGene00000395	ALA:330_390	0
cdh-3	WBGene00000395	ALA:390_510	0
cdh-3	WBGene00000395	ALA:510_650	0
cdh-3	WBGene00000395	ALM_BDU:390_510	0
cdh-3	WBGene00000395	ALM_BDU:510_650	0
cdh-3	WBGene00000395	ALM_PLM:gt_650	0
cdh-3	WBGene00000395	ASE:330_390	252.4
cdh-3	WBGene00000395	ASE:390_510	200.6
cdh-3	WBGene00000395	ASEL:gt_580	26.4
cdh-3	WBGene00000395	ASER:gt_580	0
cdh-3	WBGene00000395	ASG:390_510	131.2
cdh-3	WBGene00000395	ASG:510_650	32.3
cdh-3	WBGene00000395	ASG_AWA_terminal_cells_but_undifferentiated	135.6
cdh-3	WBGene00000395	ASH:330_390	369.6
cdh-3	WBGene00000395	ASH:390_510	179.7
cdh-3	WBGene00000395	ASH:510_650	0
cdh-3	WBGene00000395	ASH:gt_650	14.8
cdh-3	WBGene00000395	ASI:390_510	27.7
cdh-3	WBGene00000395	ASI:510_650	14.4
cdh-3	WBGene00000395	ASJ:330_390	169
cdh-3	WBGene00000395	ASJ:390_510	109.7
cdh-3	WBGene00000395	ASJ:510_650	0
cdh-3	WBGene00000395	ASJ:gt_650	6.1
cdh-3	WBGene00000395	ASK:390_510	124.9
cdh-3	WBGene00000395	ASK:510_650	29.9
cdh-3	WBGene00000395	AUA:330_390	0
cdh-3	WBGene00000395	AUA:390_510	4.9
cdh-3	WBGene00000395	AUA:510_650	0
cdh-3	WBGene00000395	AVA:330_390	0
cdh-3	WBGene00000395	AVA:390_510	0
cdh-3	WBGene00000395	AVA:510_650	0
cdh-3	WBGene00000395	AVA:gt_650	0
cdh-3	WBGene00000395	AVB:330_390	0
cdh-3	WBGene00000395	AVB:390_510	0
cdh-3	WBGene00000395	AVB:gt_650	0
cdh-3	WBGene00000395	AVD:390_510	0
cdh-3	WBGene00000395	AVD:510_650	0
cdh-3	WBGene00000395	AVE:330_390	106.5
cdh-3	WBGene00000395	AVE:390_510	0
cdh-3	WBGene00000395	AVE:510_650	0
cdh-3	WBGene00000395	AVG:330_390	21.7
cdh-3	WBGene00000395	AVG:390_510	0
cdh-3	WBGene00000395	AVG:510_650	18.2
cdh-3	WBGene00000395	AVH:330_390	0
cdh-3	WBGene00000395	AVH:390_510	0
cdh-3	WBGene00000395	AVH:510_650	0
cdh-3	WBGene00000395	AVJ:330_390	0
cdh-3	WBGene00000395	AVJ:390_510	0
cdh-3	WBGene00000395	AVK:390_510	2.9
cdh-3	WBGene00000395	AVK:510_650	0
cdh-3	WBGene00000395	AVK:gt_650	0
cdh-3	WBGene00000395	AVL:330_390	0
cdh-3	WBGene00000395	AVL:390_510	23.8
cdh-3	WBGene00000395	AVL:gt_650	0
cdh-3	WBGene00000395	AWA:330_390	276.8
cdh-3	WBGene00000395	AWA:390_510	143.4
cdh-3	WBGene00000395	AWA:510_650	0
cdh-3	WBGene00000395	AWA:gt_650	0
cdh-3	WBGene00000395	AWB:390_510	173.3
cdh-3	WBGene00000395	AWB:510_650	0
cdh-3	WBGene00000395	AWC:330_390	17.4
cdh-3	WBGene00000395	AWC:390_510	42.3
cdh-3	WBGene00000395	AWC:510_650	0
cdh-3	WBGene00000395	AWC:gt_650	0
cdh-3	WBGene00000395	BAG:390_510	27.4
cdh-3	WBGene00000395	BAG:510_650	8.9
cdh-3	WBGene00000395	CAN:330_390	0
cdh-3	WBGene00000395	CAN:390_510	28.5
cdh-3	WBGene00000395	CAN:510_650	0
cdh-3	WBGene00000395	CEP:390_510	160.1
cdh-3	WBGene00000395	CEP:510_650	0
cdh-3	WBGene00000395	DA:330_390	42.1
cdh-3	WBGene00000395	DA:390_450	3.3
cdh-3	WBGene00000395	DA:450_510	0
cdh-3	WBGene00000395	DA_DB:510_580	0
cdh-3	WBGene00000395	DA_DB:580_650	0
cdh-3	WBGene00000395	DA_DB:gt_650	0
cdh-3	WBGene00000395	DB:330_390	34
cdh-3	WBGene00000395	DB:390_450	0
cdh-3	WBGene00000395	DB:450_510	12.9
cdh-3	WBGene00000395	DD:330_390	0
cdh-3	WBGene00000395	DD:390_510	0
cdh-3	WBGene00000395	DD:510_650	0
cdh-3	WBGene00000395	DVA:330_390	314.8
cdh-3	WBGene00000395	DVA:390_510	0
cdh-3	WBGene00000395	DVA:510_650	0
cdh-3	WBGene00000395	DVA:gt_650	0
cdh-3	WBGene00000395	DVC:330_390	0
cdh-3	WBGene00000395	DVC:390_510	0
cdh-3	WBGene00000395	DVC:510_650	0
cdh-3	WBGene00000395	FLP:390_510	0
cdh-3	WBGene00000395	I5:330_390	0
cdh-3	WBGene00000395	I5:390_510	0
cdh-3	WBGene00000395	I5:510_650	0
cdh-3	WBGene00000395	IL1:390_510	215.5
cdh-3	WBGene00000395	IL1:510_650	0
cdh-3	WBGene00000395	IL2:330_390	854.4
cdh-3	WBGene00000395	IL2:390_510	182.9
cdh-3	WBGene00000395	IL2:510_650	92.9
cdh-3	WBGene00000395	MC:330_390	1066.5
cdh-3	WBGene00000395	MC:390_510	231.3
cdh-3	WBGene00000395	OLL:390_510	179.9
cdh-3	WBGene00000395	OLL:510_650	71.7
cdh-3	WBGene00000395	OLQ:390_510	437.1
cdh-3	WBGene00000395	OLQ:510_650	12.6
cdh-3	WBGene00000395	PVP:330_390	226.3
cdh-3	WBGene00000395	PVP:390_510	0
cdh-3	WBGene00000395	PVP:510_650	0
cdh-3	WBGene00000395	PVQ_and_possibly_PVC:330_390	0
cdh-3	WBGene00000395	PVQ_and_possibly_PVC:390_510	0
cdh-3	WBGene00000395	PVR:330_390	0
cdh-3	WBGene00000395	PVT:510_650	0
cdh-3	WBGene00000395	PVT:gt_650	0
cdh-3	WBGene00000395	RIA:330_390	0
cdh-3	WBGene00000395	RIA:390_510	0
cdh-3	WBGene00000395	RIA:510_650	18.3
cdh-3	WBGene00000395	RIA:gt_650	0
cdh-3	WBGene00000395	RIB:390_510	0
cdh-3	WBGene00000395	RIB:510_650	0
cdh-3	WBGene00000395	RIC:390_510	98.7
cdh-3	WBGene00000395	RIC:510_650	83.4
cdh-3	WBGene00000395	RID:330_390	0
cdh-3	WBGene00000395	RID:510_650	0
cdh-3	WBGene00000395	RIH:390_510	0
cdh-3	WBGene00000395	RIM:330_390	0
cdh-3	WBGene00000395	RIM:390_510	0
cdh-3	WBGene00000395	RIM:510_650	0
cdh-3	WBGene00000395	RIS:390_510	49
cdh-3	WBGene00000395	RIS:510_650	0
cdh-3	WBGene00000395	RIS:gt_650	0
cdh-3	WBGene00000395	RIV:330_390	59.3
cdh-3	WBGene00000395	RIV:390_510	0
cdh-3	WBGene00000395	RIV:510_650	0
cdh-3	WBGene00000395	RMD:330_390	0
cdh-3	WBGene00000395	RMD:390_510	0
cdh-3	WBGene00000395	RMD:510_650	3.2
cdh-3	WBGene00000395	RME:330_390	0
cdh-3	WBGene00000395	RME:390_510	0
cdh-3	WBGene00000395	RME:510_650	0
cdh-3	WBGene00000395	SIA:330_390	0
cdh-3	WBGene00000395	SIA:390_510	0
cdh-3	WBGene00000395	SIA:510_650	0
cdh-3	WBGene00000395	SIB:330_390	0
cdh-3	WBGene00000395	SIB:390_510	0
cdh-3	WBGene00000395	SMB:330_390	10.6
cdh-3	WBGene00000395	SMB:390_510	0
cdh-3	WBGene00000395	SMB:510_650	0
cdh-3	WBGene00000395	SMD:330_390	0
cdh-3	WBGene00000395	SMD:390_510	15.3
cdh-3	WBGene00000395	SMD:510_650	15.1
cdh-3	WBGene00000395	SMD:gt_650	0
cdh-3	WBGene00000395	URB_and_possibly_URA:330_390	59
cdh-3	WBGene00000395	URB_and_possibly_URA:390_510	16.4
cdh-3	WBGene00000395	URX:390_510	43.6
cdh-3	WBGene00000395	URX:510_650	0
cdh-3	WBGene00000395	URX:gt_650	0
cdh-4	WBGene00000396	ADE:390_510	108.7
cdh-4	WBGene00000396	ADF:390_510	128.9
cdh-4	WBGene00000396	ADF:510_650	212
cdh-4	WBGene00000396	ADF_AWB_terminal_cells_but_undifferentiated	186
cdh-4	WBGene00000396	ADF:gt_650	499.3
cdh-4	WBGene00000396	ADL:330_390	388.1
cdh-4	WBGene00000396	ADL:390_510	162.3
cdh-4	WBGene00000396	ADL:510_650	119
cdh-4	WBGene00000396	ADL:gt_650	166.2
cdh-4	WBGene00000396	AFD:270_330	622.6
cdh-4	WBGene00000396	AFD:330_390	722.7
cdh-4	WBGene00000396	AFD:390_510	753.3
cdh-4	WBGene00000396	AFD:510_650	269.4
cdh-4	WBGene00000396	AFD:gt_650	184
cdh-4	WBGene00000396	AIA:510_650	1546.1
cdh-4	WBGene00000396	AIB:330_390	572.2
cdh-4	WBGene00000396	AIB:390_510	1076.2
cdh-4	WBGene00000396	AIB:510_650	568
cdh-4	WBGene00000396	AIM:330_390	1444.1
cdh-4	WBGene00000396	AIM:390_510	1145.1
cdh-4	WBGene00000396	AIM:510_650	226.8
cdh-4	WBGene00000396	AIN:390_510	68.4
cdh-4	WBGene00000396	AIY:390_510	348.3
cdh-4	WBGene00000396	AIY:510_650	325.5
cdh-4	WBGene00000396	AIY:gt_650	419.2
cdh-4	WBGene00000396	AIZ:390_510	570.5
cdh-4	WBGene00000396	ALA:330_390	759
cdh-4	WBGene00000396	ALA:390_510	1409.3
cdh-4	WBGene00000396	ALA:510_650	849
cdh-4	WBGene00000396	ALM_BDU:390_510	0
cdh-4	WBGene00000396	ALM_BDU:510_650	0
cdh-4	WBGene00000396	ALM_PLM:gt_650	218.8
cdh-4	WBGene00000396	ASE:330_390	125.7
cdh-4	WBGene00000396	ASE:390_510	236.7
cdh-4	WBGene00000396	ASEL:gt_580	63.5
cdh-4	WBGene00000396	ASER:gt_580	178.1
cdh-4	WBGene00000396	ASG:390_510	387.1
cdh-4	WBGene00000396	ASG:510_650	268.9
cdh-4	WBGene00000396	ASG_AWA_terminal_cells_but_undifferentiated	266.5
cdh-4	WBGene00000396	ASH:330_390	291.4
cdh-4	WBGene00000396	ASH:390_510	386.1
cdh-4	WBGene00000396	ASH:510_650	193
cdh-4	WBGene00000396	ASH:gt_650	203.3
cdh-4	WBGene00000396	ASI:390_510	179
cdh-4	WBGene00000396	ASI:510_650	181.9
cdh-4	WBGene00000396	ASJ:330_390	344.5
cdh-4	WBGene00000396	ASJ:390_510	368.5
cdh-4	WBGene00000396	ASJ:510_650	400.3
cdh-4	WBGene00000396	ASJ:gt_650	55.5
cdh-4	WBGene00000396	ASK:390_510	253.5
cdh-4	WBGene00000396	ASK:510_650	319.4
cdh-4	WBGene00000396	AUA:330_390	471.3
cdh-4	WBGene00000396	AUA:390_510	290.3
cdh-4	WBGene00000396	AUA:510_650	233.6
cdh-4	WBGene00000396	AVA:330_390	665.8
cdh-4	WBGene00000396	AVA:390_510	672.4
cdh-4	WBGene00000396	AVA:510_650	301.3
cdh-4	WBGene00000396	AVA:gt_650	389.7
cdh-4	WBGene00000396	AVB:330_390	1037.4
cdh-4	WBGene00000396	AVB:390_510	936
cdh-4	WBGene00000396	AVB:gt_650	445.8
cdh-4	WBGene00000396	AVD:390_510	900.1
cdh-4	WBGene00000396	AVD:510_650	924.7
cdh-4	WBGene00000396	AVE:330_390	832.8
cdh-4	WBGene00000396	AVE:390_510	624.9
cdh-4	WBGene00000396	AVE:510_650	640.1
cdh-4	WBGene00000396	AVG:330_390	1007.6
cdh-4	WBGene00000396	AVG:390_510	1593.8
cdh-4	WBGene00000396	AVG:510_650	1807.3
cdh-4	WBGene00000396	AVH:330_390	304.8
cdh-4	WBGene00000396	AVH:390_510	462.2
cdh-4	WBGene00000396	AVH:510_650	352.4
cdh-4	WBGene00000396	AVJ:330_390	1003.5
cdh-4	WBGene00000396	AVJ:390_510	1882.7
cdh-4	WBGene00000396	AVK:390_510	524.8
cdh-4	WBGene00000396	AVK:510_650	271.1
cdh-4	WBGene00000396	AVK:gt_650	256.8
cdh-4	WBGene00000396	AVL:330_390	860
cdh-4	WBGene00000396	AVL:390_510	997
cdh-4	WBGene00000396	AVL:gt_650	0
cdh-4	WBGene00000396	AWA:330_390	59.8
cdh-4	WBGene00000396	AWA:390_510	186.2
cdh-4	WBGene00000396	AWA:510_650	300
cdh-4	WBGene00000396	AWA:gt_650	285.5
cdh-4	WBGene00000396	AWB:390_510	269.7
cdh-4	WBGene00000396	AWB:510_650	110.1
cdh-4	WBGene00000396	AWC:330_390	348.4
cdh-4	WBGene00000396	AWC:390_510	326.7
cdh-4	WBGene00000396	AWC:510_650	292.3
cdh-4	WBGene00000396	AWC:gt_650	128.8
cdh-4	WBGene00000396	BAG:390_510	675.9
cdh-4	WBGene00000396	BAG:510_650	222.4
cdh-4	WBGene00000396	CAN:330_390	174.4
cdh-4	WBGene00000396	CAN:390_510	261.8
cdh-4	WBGene00000396	CAN:510_650	212.5
cdh-4	WBGene00000396	CEP:390_510	337
cdh-4	WBGene00000396	CEP:510_650	439.9
cdh-4	WBGene00000396	DA:330_390	525.3
cdh-4	WBGene00000396	DA:390_450	655.7
cdh-4	WBGene00000396	DA:450_510	632.8
cdh-4	WBGene00000396	DA_DB:510_580	616.2
cdh-4	WBGene00000396	DA_DB:580_650	480.8
cdh-4	WBGene00000396	DA_DB:gt_650	390.2
cdh-4	WBGene00000396	DB:330_390	391.6
cdh-4	WBGene00000396	DB:390_450	776.5
cdh-4	WBGene00000396	DB:450_510	551.8
cdh-4	WBGene00000396	DD:330_390	623.8
cdh-4	WBGene00000396	DD:390_510	1126.4
cdh-4	WBGene00000396	DD:510_650	1192.4
cdh-4	WBGene00000396	DVA:330_390	308.3
cdh-4	WBGene00000396	DVA:390_510	188.9
cdh-4	WBGene00000396	DVA:510_650	526.8
cdh-4	WBGene00000396	DVA:gt_650	224.6
cdh-4	WBGene00000396	DVC:330_390	235.7
cdh-4	WBGene00000396	DVC:390_510	555.8
cdh-4	WBGene00000396	DVC:510_650	602.8
cdh-4	WBGene00000396	FLP:390_510	0
cdh-4	WBGene00000396	I5:330_390	1065.7
cdh-4	WBGene00000396	I5:390_510	920
cdh-4	WBGene00000396	I5:510_650	259.5
cdh-4	WBGene00000396	IL1:390_510	322.1
cdh-4	WBGene00000396	IL1:510_650	367.5
cdh-4	WBGene00000396	IL2:330_390	268
cdh-4	WBGene00000396	IL2:390_510	254.1
cdh-4	WBGene00000396	IL2:510_650	270.7
cdh-4	WBGene00000396	MC:330_390	349.3
cdh-4	WBGene00000396	OLL:390_510	241
cdh-4	WBGene00000396	OLL:510_650	325.1
cdh-4	WBGene00000396	OLQ:390_510	275.8
cdh-4	WBGene00000396	OLQ:510_650	231.3
cdh-4	WBGene00000396	PVP:330_390	731.3
cdh-4	WBGene00000396	PVP:390_510	1179.4
cdh-4	WBGene00000396	PVP:510_650	518
cdh-4	WBGene00000396	PVQ_and_possibly_PVC:330_390	651.2
cdh-4	WBGene00000396	PVQ_and_possibly_PVC:390_510	442.8
cdh-4	WBGene00000396	PVR:330_390	116.1
cdh-4	WBGene00000396	PVT:510_650	233.4
cdh-4	WBGene00000396	PVT:gt_650	372.8
cdh-4	WBGene00000396	RIA:330_390	760.9
cdh-4	WBGene00000396	RIA:390_510	715.1
cdh-4	WBGene00000396	RIA:510_650	605.2
cdh-4	WBGene00000396	RIA:gt_650	414.4
cdh-4	WBGene00000396	RIB:390_510	217.9
cdh-4	WBGene00000396	RIB:510_650	363.6
cdh-4	WBGene00000396	RIC:390_510	237.8
cdh-4	WBGene00000396	RIC:510_650	507.6
cdh-4	WBGene00000396	RID:330_390	938.1
cdh-4	WBGene00000396	RID:510_650	0
cdh-4	WBGene00000396	RIH:390_510	992.9
cdh-4	WBGene00000396	RIM:330_390	343.5
cdh-4	WBGene00000396	RIM:390_510	551.1
cdh-4	WBGene00000396	RIM:510_650	181.4
cdh-4	WBGene00000396	RIS:390_510	311.6
cdh-4	WBGene00000396	RIS:510_650	284.4
cdh-4	WBGene00000396	RIS:gt_650	358
cdh-4	WBGene00000396	RIV:330_390	503.8
cdh-4	WBGene00000396	RIV:390_510	502.7
cdh-4	WBGene00000396	RIV:510_650	766.2
cdh-4	WBGene00000396	RMD:330_390	511
cdh-4	WBGene00000396	RMD:390_510	574.7
cdh-4	WBGene00000396	RMD:510_650	615.8
cdh-4	WBGene00000396	RME:330_390	200.5
cdh-4	WBGene00000396	RME:390_510	212.8
cdh-4	WBGene00000396	RME:510_650	299.3
cdh-4	WBGene00000396	SIA:330_390	896.1
cdh-4	WBGene00000396	SIA:390_510	568.1
cdh-4	WBGene00000396	SIA:510_650	32.9
cdh-4	WBGene00000396	SIB:330_390	115.8
cdh-4	WBGene00000396	SIB:390_510	385.8
cdh-4	WBGene00000396	SMB:330_390	786.8
cdh-4	WBGene00000396	SMB:390_510	939.5
cdh-4	WBGene00000396	SMB:510_650	397.1
cdh-4	WBGene00000396	SMD:330_390	876.5
cdh-4	WBGene00000396	SMD:390_510	519.6
cdh-4	WBGene00000396	SMD:510_650	537.8
cdh-4	WBGene00000396	SMD:gt_650	176.3
cdh-4	WBGene00000396	URB_and_possibly_URA:330_390	21.5
cdh-4	WBGene00000396	URB_and_possibly_URA:390_510	459.1
cdh-4	WBGene00000396	URX:390_510	271.9
cdh-4	WBGene00000396	URX:510_650	197
cdh-4	WBGene00000396	URX:gt_650	49.7
cdh-5	WBGene00000397	ADE:390_510	0
cdh-5	WBGene00000397	ADF:390_510	7
cdh-5	WBGene00000397	ADF:510_650	0
cdh-5	WBGene00000397	ADF_AWB_terminal_cells_but_undifferentiated	0
cdh-5	WBGene00000397	ADF:gt_650	0
cdh-5	WBGene00000397	ADL:330_390	0
cdh-5	WBGene00000397	ADL:390_510	0
cdh-5	WBGene00000397	ADL:510_650	0
cdh-5	WBGene00000397	ADL:gt_650	0
cdh-5	WBGene00000397	AFD:270_330	0
cdh-5	WBGene00000397	AFD:330_390	0
cdh-5	WBGene00000397	AFD:390_510	9.7
cdh-5	WBGene00000397	AFD:510_650	0
cdh-5	WBGene00000397	AFD:gt_650	0
cdh-5	WBGene00000397	AIA:510_650	0
cdh-5	WBGene00000397	AIB:330_390	0
cdh-5	WBGene00000397	AIB:390_510	0
cdh-5	WBGene00000397	AIB:510_650	0
cdh-5	WBGene00000397	AIM:330_390	0
cdh-5	WBGene00000397	AIM:390_510	0
cdh-5	WBGene00000397	AIM:510_650	0
cdh-5	WBGene00000397	AIN:390_510	0
cdh-5	WBGene00000397	AIY:390_510	0
cdh-5	WBGene00000397	AIY:510_650	0
cdh-5	WBGene00000397	AIY:gt_650	35.2
cdh-5	WBGene00000397	AIZ:390_510	0
cdh-5	WBGene00000397	ALA:330_390	0
cdh-5	WBGene00000397	ALA:390_510	0
cdh-5	WBGene00000397	ALA:510_650	0
cdh-5	WBGene00000397	ALM_BDU:390_510	0
cdh-5	WBGene00000397	ALM_BDU:510_650	0
cdh-5	WBGene00000397	ALM_PLM:gt_650	23.9
cdh-5	WBGene00000397	ASE:330_390	0
cdh-5	WBGene00000397	ASE:390_510	0
cdh-5	WBGene00000397	ASEL:gt_580	0
cdh-5	WBGene00000397	ASER:gt_580	0
cdh-5	WBGene00000397	ASG:390_510	0
cdh-5	WBGene00000397	ASG:510_650	0
cdh-5	WBGene00000397	ASG_AWA_terminal_cells_but_undifferentiated	0
cdh-5	WBGene00000397	ASH:330_390	0
cdh-5	WBGene00000397	ASH:390_510	0
cdh-5	WBGene00000397	ASH:510_650	0
cdh-5	WBGene00000397	ASH:gt_650	0
cdh-5	WBGene00000397	ASI:390_510	0
cdh-5	WBGene00000397	ASI:510_650	0
cdh-5	WBGene00000397	ASJ:330_390	0
cdh-5	WBGene00000397	ASJ:390_510	0
cdh-5	WBGene00000397	ASJ:510_650	0
cdh-5	WBGene00000397	ASJ:gt_650	0
cdh-5	WBGene00000397	ASK:390_510	2.3
cdh-5	WBGene00000397	ASK:510_650	0
cdh-5	WBGene00000397	AUA:330_390	0
cdh-5	WBGene00000397	AUA:390_510	0
cdh-5	WBGene00000397	AUA:510_650	0
cdh-5	WBGene00000397	AVA:330_390	0
cdh-5	WBGene00000397	AVA:390_510	0
cdh-5	WBGene00000397	AVA:510_650	0
cdh-5	WBGene00000397	AVA:gt_650	0
cdh-5	WBGene00000397	AVB:330_390	0
cdh-5	WBGene00000397	AVB:390_510	0
cdh-5	WBGene00000397	AVB:gt_650	0
cdh-5	WBGene00000397	AVD:390_510	0
cdh-5	WBGene00000397	AVD:510_650	0
cdh-5	WBGene00000397	AVE:330_390	0
cdh-5	WBGene00000397	AVE:390_510	0
cdh-5	WBGene00000397	AVE:510_650	0
cdh-5	WBGene00000397	AVG:330_390	0
cdh-5	WBGene00000397	AVG:390_510	0
cdh-5	WBGene00000397	AVG:510_650	0
cdh-5	WBGene00000397	AVH:330_390	0
cdh-5	WBGene00000397	AVH:390_510	0
cdh-5	WBGene00000397	AVH:510_650	33.2
cdh-5	WBGene00000397	AVJ:330_390	0
cdh-5	WBGene00000397	AVJ:390_510	0
cdh-5	WBGene00000397	AVK:390_510	0
cdh-5	WBGene00000397	AVK:510_650	0
cdh-5	WBGene00000397	AVK:gt_650	0
cdh-5	WBGene00000397	AVL:330_390	0
cdh-5	WBGene00000397	AVL:390_510	0
cdh-5	WBGene00000397	AVL:gt_650	0
cdh-5	WBGene00000397	AWA:330_390	0
cdh-5	WBGene00000397	AWA:390_510	0
cdh-5	WBGene00000397	AWA:510_650	0
cdh-5	WBGene00000397	AWA:gt_650	0
cdh-5	WBGene00000397	AWB:390_510	0
cdh-5	WBGene00000397	AWB:510_650	0
cdh-5	WBGene00000397	AWC:330_390	0
cdh-5	WBGene00000397	AWC:390_510	0
cdh-5	WBGene00000397	AWC:510_650	42.8
cdh-5	WBGene00000397	AWC:gt_650	0
cdh-5	WBGene00000397	BAG:390_510	0
cdh-5	WBGene00000397	BAG:510_650	0
cdh-5	WBGene00000397	CAN:330_390	0
cdh-5	WBGene00000397	CAN:390_510	0
cdh-5	WBGene00000397	CAN:510_650	0
cdh-5	WBGene00000397	CEP:390_510	0
cdh-5	WBGene00000397	CEP:510_650	0
cdh-5	WBGene00000397	DA:330_390	0
cdh-5	WBGene00000397	DA:390_450	0
cdh-5	WBGene00000397	DA:450_510	1.3
cdh-5	WBGene00000397	DA_DB:510_580	0
cdh-5	WBGene00000397	DA_DB:580_650	0
cdh-5	WBGene00000397	DA_DB:gt_650	0
cdh-5	WBGene00000397	DB:330_390	0
cdh-5	WBGene00000397	DB:390_450	46.9
cdh-5	WBGene00000397	DB:450_510	0
cdh-5	WBGene00000397	DD:330_390	0
cdh-5	WBGene00000397	DD:390_510	0
cdh-5	WBGene00000397	DD:510_650	0
cdh-5	WBGene00000397	DVA:330_390	0
cdh-5	WBGene00000397	DVA:390_510	0
cdh-5	WBGene00000397	DVA:510_650	0
cdh-5	WBGene00000397	DVA:gt_650	0
cdh-5	WBGene00000397	DVC:330_390	0
cdh-5	WBGene00000397	DVC:390_510	0
cdh-5	WBGene00000397	DVC:510_650	0
cdh-5	WBGene00000397	FLP:390_510	0
cdh-5	WBGene00000397	I5:330_390	0
cdh-5	WBGene00000397	I5:390_510	0
cdh-5	WBGene00000397	I5:510_650	0
cdh-5	WBGene00000397	IL1:390_510	0
cdh-5	WBGene00000397	IL1:510_650	0
cdh-5	WBGene00000397	IL2:330_390	0
cdh-5	WBGene00000397	IL2:390_510	0
cdh-5	WBGene00000397	IL2:510_650	0
cdh-5	WBGene00000397	MC:330_390	0
cdh-5	WBGene00000397	MC:390_510	19.5
cdh-5	WBGene00000397	OLL:390_510	0
cdh-5	WBGene00000397	OLL:510_650	0
cdh-5	WBGene00000397	OLQ:390_510	0
cdh-5	WBGene00000397	OLQ:510_650	0
cdh-5	WBGene00000397	PVP:330_390	0
cdh-5	WBGene00000397	PVP:390_510	0
cdh-5	WBGene00000397	PVP:510_650	0
cdh-5	WBGene00000397	PVQ_and_possibly_PVC:330_390	0
cdh-5	WBGene00000397	PVQ_and_possibly_PVC:390_510	0
cdh-5	WBGene00000397	PVR:330_390	0
cdh-5	WBGene00000397	PVT:510_650	0
cdh-5	WBGene00000397	PVT:gt_650	0
cdh-5	WBGene00000397	RIA:330_390	0
cdh-5	WBGene00000397	RIA:390_510	0
cdh-5	WBGene00000397	RIA:510_650	0
cdh-5	WBGene00000397	RIA:gt_650	0
cdh-5	WBGene00000397	RIB:390_510	0
cdh-5	WBGene00000397	RIB:510_650	0
cdh-5	WBGene00000397	RIC:390_510	0
cdh-5	WBGene00000397	RIC:510_650	0
cdh-5	WBGene00000397	RID:330_390	0
cdh-5	WBGene00000397	RID:510_650	0
cdh-5	WBGene00000397	RIH:390_510	0
cdh-5	WBGene00000397	RIM:330_390	0
cdh-5	WBGene00000397	RIM:390_510	0
cdh-5	WBGene00000397	RIM:510_650	0
cdh-5	WBGene00000397	RIS:390_510	0
cdh-5	WBGene00000397	RIS:510_650	0
cdh-5	WBGene00000397	RIS:gt_650	0
cdh-5	WBGene00000397	RIV:330_390	0
cdh-5	WBGene00000397	RIV:390_510	0
cdh-5	WBGene00000397	RIV:510_650	0
cdh-5	WBGene00000397	RMD:330_390	0
cdh-5	WBGene00000397	RMD:390_510	0
cdh-5	WBGene00000397	RMD:510_650	0
cdh-5	WBGene00000397	RME:330_390	0
cdh-5	WBGene00000397	RME:390_510	0
cdh-5	WBGene00000397	RME:510_650	0
cdh-5	WBGene00000397	SIA:330_390	0
cdh-5	WBGene00000397	SIA:390_510	0
cdh-5	WBGene00000397	SIA:510_650	0
cdh-5	WBGene00000397	SIB:330_390	0
cdh-5	WBGene00000397	SIB:390_510	0
cdh-5	WBGene00000397	SMB:330_390	0
cdh-5	WBGene00000397	SMB:390_510	0
cdh-5	WBGene00000397	SMB:510_650	0
cdh-5	WBGene00000397	SMD:330_390	0
cdh-5	WBGene00000397	SMD:390_510	0
cdh-5	WBGene00000397	SMD:510_650	0
cdh-5	WBGene00000397	SMD:gt_650	0
cdh-5	WBGene00000397	URB_and_possibly_URA:330_390	0
cdh-5	WBGene00000397	URB_and_possibly_URA:390_510	0
cdh-5	WBGene00000397	URX:390_510	0
cdh-5	WBGene00000397	URX:510_650	0
cdh-5	WBGene00000397	URX:gt_650	0
cdh-7	WBGene00000399	ADE:390_510	0
cdh-7	WBGene00000399	ADF:390_510	0
cdh-7	WBGene00000399	ADF:510_650	0
cdh-7	WBGene00000399	ADF_AWB_terminal_cells_but_undifferentiated	0
cdh-7	WBGene00000399	ADF:gt_650	0
cdh-7	WBGene00000399	ADL:330_390	0
cdh-7	WBGene00000399	ADL:390_510	0
cdh-7	WBGene00000399	ADL:510_650	0
cdh-7	WBGene00000399	ADL:gt_650	0
cdh-7	WBGene00000399	AFD:270_330	0
cdh-7	WBGene00000399	AFD:330_390	0
cdh-7	WBGene00000399	AFD:390_510	0
cdh-7	WBGene00000399	AFD:510_650	0
cdh-7	WBGene00000399	AFD:gt_650	0
cdh-7	WBGene00000399	AIA:510_650	0
cdh-7	WBGene00000399	AIB:330_390	0
cdh-7	WBGene00000399	AIB:390_510	0
cdh-7	WBGene00000399	AIB:510_650	0
cdh-7	WBGene00000399	AIM:330_390	0
cdh-7	WBGene00000399	AIM:390_510	0
cdh-7	WBGene00000399	AIM:510_650	0
cdh-7	WBGene00000399	AIN:390_510	0
cdh-7	WBGene00000399	AIY:390_510	0
cdh-7	WBGene00000399	AIY:510_650	0
cdh-7	WBGene00000399	AIY:gt_650	0
cdh-7	WBGene00000399	AIZ:390_510	0
cdh-7	WBGene00000399	ALA:330_390	0
cdh-7	WBGene00000399	ALA:390_510	0
cdh-7	WBGene00000399	ALA:510_650	0
cdh-7	WBGene00000399	ALM_BDU:390_510	0
cdh-7	WBGene00000399	ALM_BDU:510_650	0
cdh-7	WBGene00000399	ALM_PLM:gt_650	0
cdh-7	WBGene00000399	ASE:330_390	0
cdh-7	WBGene00000399	ASE:390_510	0
cdh-7	WBGene00000399	ASEL:gt_580	0
cdh-7	WBGene00000399	ASER:gt_580	0
cdh-7	WBGene00000399	ASG:390_510	0
cdh-7	WBGene00000399	ASG:510_650	0
cdh-7	WBGene00000399	ASG_AWA_terminal_cells_but_undifferentiated	0
cdh-7	WBGene00000399	ASH:330_390	0
cdh-7	WBGene00000399	ASH:390_510	0
cdh-7	WBGene00000399	ASH:510_650	0
cdh-7	WBGene00000399	ASH:gt_650	0
cdh-7	WBGene00000399	ASI:390_510	0
cdh-7	WBGene00000399	ASI:510_650	0
cdh-7	WBGene00000399	ASJ:330_390	0
cdh-7	WBGene00000399	ASJ:390_510	0
cdh-7	WBGene00000399	ASJ:510_650	0
cdh-7	WBGene00000399	ASJ:gt_650	0
cdh-7	WBGene00000399	ASK:390_510	0
cdh-7	WBGene00000399	ASK:510_650	0
cdh-7	WBGene00000399	AUA:330_390	0
cdh-7	WBGene00000399	AUA:390_510	0
cdh-7	WBGene00000399	AUA:510_650	0
cdh-7	WBGene00000399	AVA:330_390	0
cdh-7	WBGene00000399	AVA:390_510	0
cdh-7	WBGene00000399	AVA:510_650	0
cdh-7	WBGene00000399	AVA:gt_650	0
cdh-7	WBGene00000399	AVB:330_390	0
cdh-7	WBGene00000399	AVB:390_510	0
cdh-7	WBGene00000399	AVB:gt_650	0
cdh-7	WBGene00000399	AVD:390_510	0
cdh-7	WBGene00000399	AVD:510_650	0
cdh-7	WBGene00000399	AVE:330_390	0
cdh-7	WBGene00000399	AVE:390_510	0
cdh-7	WBGene00000399	AVE:510_650	0
cdh-7	WBGene00000399	AVG:330_390	0
cdh-7	WBGene00000399	AVG:390_510	0
cdh-7	WBGene00000399	AVG:510_650	0
cdh-7	WBGene00000399	AVH:330_390	0
cdh-7	WBGene00000399	AVH:390_510	0
cdh-7	WBGene00000399	AVH:510_650	0
cdh-7	WBGene00000399	AVJ:330_390	0
cdh-7	WBGene00000399	AVJ:390_510	0
cdh-7	WBGene00000399	AVK:390_510	0
cdh-7	WBGene00000399	AVK:510_650	0
cdh-7	WBGene00000399	AVK:gt_650	0
cdh-7	WBGene00000399	AVL:330_390	0
cdh-7	WBGene00000399	AVL:390_510	0
cdh-7	WBGene00000399	AVL:gt_650	0
cdh-7	WBGene00000399	AWA:330_390	0
cdh-7	WBGene00000399	AWA:390_510	0
cdh-7	WBGene00000399	AWA:510_650	0
cdh-7	WBGene00000399	AWA:gt_650	0
cdh-7	WBGene00000399	AWB:390_510	0
cdh-7	WBGene00000399	AWB:510_650	0
cdh-7	WBGene00000399	AWC:330_390	0
cdh-7	WBGene00000399	AWC:390_510	0
cdh-7	WBGene00000399	AWC:510_650	0
cdh-7	WBGene00000399	AWC:gt_650	0
cdh-7	WBGene00000399	BAG:390_510	0
cdh-7	WBGene00000399	BAG:510_650	0
cdh-7	WBGene00000399	CAN:330_390	0
cdh-7	WBGene00000399	CAN:390_510	0
cdh-7	WBGene00000399	CAN:510_650	0
cdh-7	WBGene00000399	CEP:390_510	0
cdh-7	WBGene00000399	CEP:510_650	0
cdh-7	WBGene00000399	DA:330_390	0
cdh-7	WBGene00000399	DA:390_450	0
cdh-7	WBGene00000399	DA:450_510	0
cdh-7	WBGene00000399	DA_DB:510_580	0
cdh-7	WBGene00000399	DA_DB:580_650	0
cdh-7	WBGene00000399	DA_DB:gt_650	0
cdh-7	WBGene00000399	DB:330_390	0
cdh-7	WBGene00000399	DB:390_450	0
cdh-7	WBGene00000399	DB:450_510	0
cdh-7	WBGene00000399	DD:330_390	0
cdh-7	WBGene00000399	DD:390_510	0
cdh-7	WBGene00000399	DD:510_650	0
cdh-7	WBGene00000399	DVA:330_390	0
cdh-7	WBGene00000399	DVA:390_510	0
cdh-7	WBGene00000399	DVA:510_650	0
cdh-7	WBGene00000399	DVA:gt_650	0
cdh-7	WBGene00000399	DVC:330_390	0
cdh-7	WBGene00000399	DVC:390_510	0
cdh-7	WBGene00000399	DVC:510_650	0
cdh-7	WBGene00000399	FLP:390_510	0
cdh-7	WBGene00000399	I5:330_390	0
cdh-7	WBGene00000399	I5:390_510	0
cdh-7	WBGene00000399	I5:510_650	0
cdh-7	WBGene00000399	IL1:390_510	0
cdh-7	WBGene00000399	IL1:510_650	0
cdh-7	WBGene00000399	IL2:330_390	0
cdh-7	WBGene00000399	IL2:390_510	0
cdh-7	WBGene00000399	IL2:510_650	0
cdh-7	WBGene00000399	MC:330_390	0
cdh-7	WBGene00000399	MC:390_510	0
cdh-7	WBGene00000399	OLL:390_510	0
cdh-7	WBGene00000399	OLL:510_650	0
cdh-7	WBGene00000399	OLQ:390_510	0
cdh-7	WBGene00000399	OLQ:510_650	0
cdh-7	WBGene00000399	PHB_and_possibly_PHA:390_510	0
cdh-7	WBGene00000399	PHB_and_possibly_PHA:510_650	0
cdh-7	WBGene00000399	PVP:330_390	0
cdh-7	WBGene00000399	PVP:390_510	0
cdh-7	WBGene00000399	PVP:510_650	0
cdh-7	WBGene00000399	PVQ_and_possibly_PVC:330_390	0
cdh-7	WBGene00000399	PVQ_and_possibly_PVC:390_510	0
cdh-7	WBGene00000399	PVR:330_390	0
cdh-7	WBGene00000399	PVT:510_650	0
cdh-7	WBGene00000399	PVT:gt_650	0
cdh-7	WBGene00000399	RIA:330_390	0
cdh-7	WBGene00000399	RIA:390_510	0
cdh-7	WBGene00000399	RIA:510_650	0
cdh-7	WBGene00000399	RIA:gt_650	0
cdh-7	WBGene00000399	RIB:390_510	0
cdh-7	WBGene00000399	RIB:510_650	0
cdh-7	WBGene00000399	RIC:390_510	0
cdh-7	WBGene00000399	RIC:510_650	0
cdh-7	WBGene00000399	RID:330_390	0
cdh-7	WBGene00000399	RID:510_650	0
cdh-7	WBGene00000399	RIH:390_510	0
cdh-7	WBGene00000399	RIM:330_390	0
cdh-7	WBGene00000399	RIM:390_510	0
cdh-7	WBGene00000399	RIM:510_650	0
cdh-7	WBGene00000399	RIS:390_510	0
cdh-7	WBGene00000399	RIS:510_650	0
cdh-7	WBGene00000399	RIS:gt_650	0
cdh-7	WBGene00000399	RIV:330_390	0
cdh-7	WBGene00000399	RIV:390_510	0
cdh-7	WBGene00000399	RIV:510_650	0
cdh-7	WBGene00000399	RMD:330_390	0
cdh-7	WBGene00000399	RMD:390_510	0
cdh-7	WBGene00000399	RMD:510_650	0
cdh-7	WBGene00000399	RME:330_390	0
cdh-7	WBGene00000399	RME:390_510	0
cdh-7	WBGene00000399	RME:510_650	0
cdh-7	WBGene00000399	SIA:330_390	0
cdh-7	WBGene00000399	SIA:390_510	0
cdh-7	WBGene00000399	SIA:510_650	0
cdh-7	WBGene00000399	SIB:330_390	0
cdh-7	WBGene00000399	SIB:390_510	0
cdh-7	WBGene00000399	SMB:330_390	0
cdh-7	WBGene00000399	SMB:390_510	0
cdh-7	WBGene00000399	SMB:510_650	0
cdh-7	WBGene00000399	SMD:330_390	0
cdh-7	WBGene00000399	SMD:390_510	0
cdh-7	WBGene00000399	SMD:510_650	0
cdh-7	WBGene00000399	SMD:gt_650	0
cdh-7	WBGene00000399	URB_and_possibly_URA:330_390	0
cdh-7	WBGene00000399	URB_and_possibly_URA:390_510	0
cdh-7	WBGene00000399	URX:390_510	0
cdh-7	WBGene00000399	URX:510_650	0
cdh-7	WBGene00000399	URX:gt_650	0
cdh-9	WBGene00000401	ADE:390_510	0
cdh-9	WBGene00000401	ADF:390_510	0
cdh-9	WBGene00000401	ADF:510_650	75.8
cdh-9	WBGene00000401	ADF_AWB_terminal_cells_but_undifferentiated	0
cdh-9	WBGene00000401	ADF:gt_650	0
cdh-9	WBGene00000401	ADL:330_390	0
cdh-9	WBGene00000401	ADL:390_510	0
cdh-9	WBGene00000401	ADL:510_650	0
cdh-9	WBGene00000401	ADL:gt_650	35.4
cdh-9	WBGene00000401	AFD:270_330	0
cdh-9	WBGene00000401	AFD:330_390	13.3
cdh-9	WBGene00000401	AFD:390_510	0
cdh-9	WBGene00000401	AFD:510_650	11
cdh-9	WBGene00000401	AFD:gt_650	0
cdh-9	WBGene00000401	AIA:510_650	50.8
cdh-9	WBGene00000401	AIB:330_390	0
cdh-9	WBGene00000401	AIB:390_510	0
cdh-9	WBGene00000401	AIB:510_650	0
cdh-9	WBGene00000401	AIM:330_390	0
cdh-9	WBGene00000401	AIM:390_510	0
cdh-9	WBGene00000401	AIM:510_650	0
cdh-9	WBGene00000401	AIN:390_510	1270.1
cdh-9	WBGene00000401	AIY:390_510	2113.3
cdh-9	WBGene00000401	AIY:510_650	981
cdh-9	WBGene00000401	AIY:gt_650	184.4
cdh-9	WBGene00000401	AIZ:390_510	0
cdh-9	WBGene00000401	ALA:330_390	251.3
cdh-9	WBGene00000401	ALA:390_510	346.2
cdh-9	WBGene00000401	ALA:510_650	447.3
cdh-9	WBGene00000401	ALM_BDU:390_510	0
cdh-9	WBGene00000401	ALM_BDU:510_650	0
cdh-9	WBGene00000401	ALM_PLM:gt_650	0
cdh-9	WBGene00000401	ASE:330_390	0
cdh-9	WBGene00000401	ASE:390_510	0
cdh-9	WBGene00000401	ASEL:gt_580	0
cdh-9	WBGene00000401	ASER:gt_580	0
cdh-9	WBGene00000401	ASG:390_510	0
cdh-9	WBGene00000401	ASG:510_650	0
cdh-9	WBGene00000401	ASG_AWA_terminal_cells_but_undifferentiated	0
cdh-9	WBGene00000401	ASH:330_390	39.3
cdh-9	WBGene00000401	ASH:390_510	181.6
cdh-9	WBGene00000401	ASH:510_650	252.5
cdh-9	WBGene00000401	ASH:gt_650	78.4
cdh-9	WBGene00000401	ASI:390_510	0
cdh-9	WBGene00000401	ASI:510_650	0
cdh-9	WBGene00000401	ASJ:330_390	0
cdh-9	WBGene00000401	ASJ:390_510	0
cdh-9	WBGene00000401	ASJ:510_650	0
cdh-9	WBGene00000401	ASJ:gt_650	0
cdh-9	WBGene00000401	ASK:390_510	389.6
cdh-9	WBGene00000401	ASK:510_650	355.6
cdh-9	WBGene00000401	AUA:330_390	0
cdh-9	WBGene00000401	AUA:390_510	0
cdh-9	WBGene00000401	AUA:510_650	41
cdh-9	WBGene00000401	AVA:330_390	17.3
cdh-9	WBGene00000401	AVA:390_510	36.9
cdh-9	WBGene00000401	AVA:510_650	0
cdh-9	WBGene00000401	AVA:gt_650	0
cdh-9	WBGene00000401	AVB:330_390	683.5
cdh-9	WBGene00000401	AVB:390_510	434.2
cdh-9	WBGene00000401	AVB:gt_650	0
cdh-9	WBGene00000401	AVD:390_510	270.6
cdh-9	WBGene00000401	AVD:510_650	0
cdh-9	WBGene00000401	AVE:330_390	254.5
cdh-9	WBGene00000401	AVE:390_510	1293.1
cdh-9	WBGene00000401	AVE:510_650	438.1
cdh-9	WBGene00000401	AVG:330_390	0
cdh-9	WBGene00000401	AVG:390_510	0
cdh-9	WBGene00000401	AVG:510_650	0
cdh-9	WBGene00000401	AVH:330_390	0
cdh-9	WBGene00000401	AVH:390_510	0
cdh-9	WBGene00000401	AVH:510_650	0
cdh-9	WBGene00000401	AVJ:330_390	0
cdh-9	WBGene00000401	AVJ:390_510	61
cdh-9	WBGene00000401	AVK:390_510	777.7
cdh-9	WBGene00000401	AVK:510_650	437.8
cdh-9	WBGene00000401	AVK:gt_650	68.4
cdh-9	WBGene00000401	AVL:330_390	28.8
cdh-9	WBGene00000401	AVL:390_510	578.8
cdh-9	WBGene00000401	AVL:gt_650	286.7
cdh-9	WBGene00000401	AWA:330_390	0
cdh-9	WBGene00000401	AWA:390_510	0
cdh-9	WBGene00000401	AWA:510_650	0
cdh-9	WBGene00000401	AWA:gt_650	0
cdh-9	WBGene00000401	AWB:390_510	34.8
cdh-9	WBGene00000401	AWB:510_650	0
cdh-9	WBGene00000401	AWC:330_390	0
cdh-9	WBGene00000401	AWC:390_510	0
cdh-9	WBGene00000401	AWC:510_650	11.9
cdh-9	WBGene00000401	AWC:gt_650	0
cdh-9	WBGene00000401	BAG:390_510	0.8
cdh-9	WBGene00000401	BAG:510_650	74.3
cdh-9	WBGene00000401	CAN:330_390	0
cdh-9	WBGene00000401	CAN:390_510	4.8
cdh-9	WBGene00000401	CAN:510_650	0
cdh-9	WBGene00000401	CEP:390_510	166.3
cdh-9	WBGene00000401	CEP:510_650	44.6
cdh-9	WBGene00000401	DA:330_390	0
cdh-9	WBGene00000401	DA:390_450	0
cdh-9	WBGene00000401	DA:450_510	32.2
cdh-9	WBGene00000401	DA_DB:510_580	0
cdh-9	WBGene00000401	DA_DB:580_650	0
cdh-9	WBGene00000401	DA_DB:gt_650	0
cdh-9	WBGene00000401	DB:330_390	2
cdh-9	WBGene00000401	DB:390_450	0.4
cdh-9	WBGene00000401	DB:450_510	38.5
cdh-9	WBGene00000401	DD:330_390	0
cdh-9	WBGene00000401	DD:390_510	0
cdh-9	WBGene00000401	DD:510_650	0
cdh-9	WBGene00000401	DVA:330_390	0
cdh-9	WBGene00000401	DVA:390_510	0
cdh-9	WBGene00000401	DVA:510_650	0
cdh-9	WBGene00000401	DVA:gt_650	0
cdh-9	WBGene00000401	DVC:330_390	0
cdh-9	WBGene00000401	DVC:390_510	0
cdh-9	WBGene00000401	DVC:510_650	0
cdh-9	WBGene00000401	FLP:390_510	0
cdh-9	WBGene00000401	I5:330_390	0
cdh-9	WBGene00000401	I5:390_510	0
cdh-9	WBGene00000401	I5:510_650	0
cdh-9	WBGene00000401	IL1:390_510	344.9
cdh-9	WBGene00000401	IL1:510_650	285.6
cdh-9	WBGene00000401	IL2:330_390	0
cdh-9	WBGene00000401	IL2:390_510	33.1
cdh-9	WBGene00000401	IL2:510_650	0
cdh-9	WBGene00000401	OLL:390_510	183.5
cdh-9	WBGene00000401	OLL:510_650	471.9
cdh-9	WBGene00000401	OLQ:390_510	9.5
cdh-9	WBGene00000401	OLQ:510_650	19.5
cdh-9	WBGene00000401	PHB_and_possibly_PHA:390_510	38.1
cdh-9	WBGene00000401	PHB_and_possibly_PHA:510_650	0
cdh-9	WBGene00000401	PVP:330_390	0
cdh-9	WBGene00000401	PVP:390_510	0
cdh-9	WBGene00000401	PVP:510_650	0
cdh-9	WBGene00000401	PVQ_and_possibly_PVC:330_390	0
cdh-9	WBGene00000401	PVQ_and_possibly_PVC:390_510	0
cdh-9	WBGene00000401	PVR:330_390	0
cdh-9	WBGene00000401	PVT:510_650	0
cdh-9	WBGene00000401	PVT:gt_650	0
cdh-9	WBGene00000401	RIA:330_390	15
cdh-9	WBGene00000401	RIA:390_510	292.6
cdh-9	WBGene00000401	RIA:510_650	410.5
cdh-9	WBGene00000401	RIA:gt_650	0
cdh-9	WBGene00000401	RIB:390_510	0
cdh-9	WBGene00000401	RIB:510_650	0
cdh-9	WBGene00000401	RIC:390_510	38.2
cdh-9	WBGene00000401	RIC:510_650	0
cdh-9	WBGene00000401	RID:330_390	0
cdh-9	WBGene00000401	RID:510_650	84
cdh-9	WBGene00000401	RIH:390_510	189.5
cdh-9	WBGene00000401	RIM:330_390	0
cdh-9	WBGene00000401	RIM:390_510	89.2
cdh-9	WBGene00000401	RIM:510_650	0
cdh-9	WBGene00000401	RIS:390_510	1369
cdh-9	WBGene00000401	RIS:510_650	1005.6
cdh-9	WBGene00000401	RIS:gt_650	125.7
cdh-9	WBGene00000401	RIV:330_390	0
cdh-9	WBGene00000401	RIV:390_510	38.2
cdh-9	WBGene00000401	RIV:510_650	0
cdh-9	WBGene00000401	RMD:330_390	0
cdh-9	WBGene00000401	RMD:390_510	95.5
cdh-9	WBGene00000401	RMD:510_650	14.8
cdh-9	WBGene00000401	RME:330_390	239
cdh-9	WBGene00000401	RME:390_510	521.1
cdh-9	WBGene00000401	RME:510_650	0
cdh-9	WBGene00000401	SIA:330_390	36
cdh-9	WBGene00000401	SIA:390_510	148
cdh-9	WBGene00000401	SIA:510_650	0
cdh-9	WBGene00000401	SIB:330_390	0
cdh-9	WBGene00000401	SIB:390_510	429.7
cdh-9	WBGene00000401	SMB:330_390	250
cdh-9	WBGene00000401	SMB:390_510	724.9
cdh-9	WBGene00000401	SMB:510_650	77.4
cdh-9	WBGene00000401	SMD:330_390	333.8
cdh-9	WBGene00000401	SMD:390_510	414.4
cdh-9	WBGene00000401	SMD:510_650	0
cdh-9	WBGene00000401	SMD:gt_650	0
cdh-9	WBGene00000401	URB_and_possibly_URA:330_390	0
cdh-9	WBGene00000401	URB_and_possibly_URA:390_510	0
cdh-9	WBGene00000401	URX:390_510	0
cdh-9	WBGene00000401	URX:510_650	0
cdh-9	WBGene00000401	URX:gt_650	21
cdh-10	WBGene00000402	ADE:390_510	0
cdh-10	WBGene00000402	ADF:390_510	0
cdh-10	WBGene00000402	ADF:510_650	0
cdh-10	WBGene00000402	ADF_AWB_terminal_cells_but_undifferentiated	0
cdh-10	WBGene00000402	ADF:gt_650	0
cdh-10	WBGene00000402	ADL:330_390	0
cdh-10	WBGene00000402	ADL:390_510	0
cdh-10	WBGene00000402	ADL:510_650	0
cdh-10	WBGene00000402	ADL:gt_650	0
cdh-10	WBGene00000402	AFD:270_330	0
cdh-10	WBGene00000402	AFD:330_390	0
cdh-10	WBGene00000402	AFD:390_510	0
cdh-10	WBGene00000402	AFD:510_650	0
cdh-10	WBGene00000402	AFD:gt_650	0
cdh-10	WBGene00000402	AIA:510_650	0
cdh-10	WBGene00000402	AIB:330_390	0
cdh-10	WBGene00000402	AIB:390_510	0
cdh-10	WBGene00000402	AIB:510_650	0
cdh-10	WBGene00000402	AIM:330_390	0
cdh-10	WBGene00000402	AIM:390_510	0
cdh-10	WBGene00000402	AIM:510_650	0
cdh-10	WBGene00000402	AIN:390_510	0
cdh-10	WBGene00000402	AIY:390_510	0
cdh-10	WBGene00000402	AIY:510_650	0
cdh-10	WBGene00000402	AIY:gt_650	0
cdh-10	WBGene00000402	AIZ:390_510	0
cdh-10	WBGene00000402	ALA:330_390	0
cdh-10	WBGene00000402	ALA:390_510	0
cdh-10	WBGene00000402	ALA:510_650	0
cdh-10	WBGene00000402	ALM_BDU:390_510	0
cdh-10	WBGene00000402	ALM_BDU:510_650	0
cdh-10	WBGene00000402	ALM_PLM:gt_650	0
cdh-10	WBGene00000402	ASE:330_390	0
cdh-10	WBGene00000402	ASE:390_510	0
cdh-10	WBGene00000402	ASEL:gt_580	0
cdh-10	WBGene00000402	ASER:gt_580	0
cdh-10	WBGene00000402	ASG:390_510	0
cdh-10	WBGene00000402	ASG:510_650	0
cdh-10	WBGene00000402	ASG_AWA_terminal_cells_but_undifferentiated	0
cdh-10	WBGene00000402	ASH:330_390	0
cdh-10	WBGene00000402	ASH:390_510	8.1
cdh-10	WBGene00000402	ASH:510_650	0
cdh-10	WBGene00000402	ASH:gt_650	0
cdh-10	WBGene00000402	ASI:390_510	0
cdh-10	WBGene00000402	ASI:510_650	0
cdh-10	WBGene00000402	ASJ:330_390	0
cdh-10	WBGene00000402	ASJ:390_510	0
cdh-10	WBGene00000402	ASJ:510_650	0
cdh-10	WBGene00000402	ASJ:gt_650	0
cdh-10	WBGene00000402	ASK:390_510	0
cdh-10	WBGene00000402	ASK:510_650	0
cdh-10	WBGene00000402	AUA:330_390	0
cdh-10	WBGene00000402	AUA:390_510	0
cdh-10	WBGene00000402	AUA:510_650	0
cdh-10	WBGene00000402	AVA:330_390	0
cdh-10	WBGene00000402	AVA:390_510	0
cdh-10	WBGene00000402	AVA:510_650	0
cdh-10	WBGene00000402	AVA:gt_650	0
cdh-10	WBGene00000402	AVB:330_390	0
cdh-10	WBGene00000402	AVB:390_510	0
cdh-10	WBGene00000402	AVB:gt_650	0
cdh-10	WBGene00000402	AVD:390_510	0
cdh-10	WBGene00000402	AVD:510_650	0
cdh-10	WBGene00000402	AVE:330_390	0
cdh-10	WBGene00000402	AVE:390_510	0
cdh-10	WBGene00000402	AVE:510_650	0
cdh-10	WBGene00000402	AVG:330_390	0
cdh-10	WBGene00000402	AVG:390_510	0
cdh-10	WBGene00000402	AVG:510_650	0
cdh-10	WBGene00000402	AVH:330_390	0
cdh-10	WBGene00000402	AVH:390_510	0
cdh-10	WBGene00000402	AVH:510_650	0
cdh-10	WBGene00000402	AVJ:330_390	0
cdh-10	WBGene00000402	AVJ:390_510	0
cdh-10	WBGene00000402	AVK:390_510	0
cdh-10	WBGene00000402	AVK:510_650	0
cdh-10	WBGene00000402	AVK:gt_650	0
cdh-10	WBGene00000402	AVL:330_390	0
cdh-10	WBGene00000402	AVL:390_510	0
cdh-10	WBGene00000402	AVL:gt_650	0
cdh-10	WBGene00000402	AWA:330_390	0
cdh-10	WBGene00000402	AWA:390_510	0
cdh-10	WBGene00000402	AWA:510_650	0
cdh-10	WBGene00000402	AWA:gt_650	0
cdh-10	WBGene00000402	AWB:390_510	0
cdh-10	WBGene00000402	AWB:510_650	0
cdh-10	WBGene00000402	AWC:330_390	0
cdh-10	WBGene00000402	AWC:390_510	6.8
cdh-10	WBGene00000402	AWC:510_650	0
cdh-10	WBGene00000402	AWC:gt_650	0
cdh-10	WBGene00000402	BAG:390_510	14.5
cdh-10	WBGene00000402	BAG:510_650	0
cdh-10	WBGene00000402	CAN:330_390	0
cdh-10	WBGene00000402	CAN:390_510	0
cdh-10	WBGene00000402	CAN:510_650	0
cdh-10	WBGene00000402	CEP:390_510	0
cdh-10	WBGene00000402	CEP:510_650	0
cdh-10	WBGene00000402	DA:330_390	0
cdh-10	WBGene00000402	DA:390_450	0
cdh-10	WBGene00000402	DA:450_510	0
cdh-10	WBGene00000402	DA_DB:510_580	0
cdh-10	WBGene00000402	DA_DB:580_650	0
cdh-10	WBGene00000402	DA_DB:gt_650	0
cdh-10	WBGene00000402	DB:330_390	0
cdh-10	WBGene00000402	DB:390_450	0
cdh-10	WBGene00000402	DB:450_510	0
cdh-10	WBGene00000402	DD:330_390	0
cdh-10	WBGene00000402	DD:390_510	0
cdh-10	WBGene00000402	DD:510_650	0
cdh-10	WBGene00000402	DVA:330_390	0
cdh-10	WBGene00000402	DVA:390_510	0
cdh-10	WBGene00000402	DVA:510_650	0
cdh-10	WBGene00000402	DVA:gt_650	0
cdh-10	WBGene00000402	DVC:330_390	0
cdh-10	WBGene00000402	DVC:390_510	0
cdh-10	WBGene00000402	DVC:510_650	0
cdh-10	WBGene00000402	FLP:390_510	0
cdh-10	WBGene00000402	I5:330_390	0
cdh-10	WBGene00000402	I5:390_510	0
cdh-10	WBGene00000402	I5:510_650	0
cdh-10	WBGene00000402	IL1:390_510	0
cdh-10	WBGene00000402	IL1:510_650	0
cdh-10	WBGene00000402	IL2:330_390	0
cdh-10	WBGene00000402	IL2:390_510	0
cdh-10	WBGene00000402	IL2:510_650	0
cdh-10	WBGene00000402	MC:330_390	0
cdh-10	WBGene00000402	MC:390_510	0
cdh-10	WBGene00000402	OLL:390_510	0
cdh-10	WBGene00000402	OLL:510_650	0
cdh-10	WBGene00000402	OLQ:390_510	0
cdh-10	WBGene00000402	OLQ:510_650	0
cdh-10	WBGene00000402	PHB_and_possibly_PHA:390_510	0
cdh-10	WBGene00000402	PHB_and_possibly_PHA:510_650	0
cdh-10	WBGene00000402	PVP:330_390	0
cdh-10	WBGene00000402	PVP:390_510	0
cdh-10	WBGene00000402	PVP:510_650	0
cdh-10	WBGene00000402	PVQ_and_possibly_PVC:330_390	0
cdh-10	WBGene00000402	PVQ_and_possibly_PVC:390_510	0
cdh-10	WBGene00000402	PVR:330_390	0
cdh-10	WBGene00000402	PVT:510_650	0
cdh-10	WBGene00000402	PVT:gt_650	0
cdh-10	WBGene00000402	RIA:330_390	0
cdh-10	WBGene00000402	RIA:390_510	0
cdh-10	WBGene00000402	RIA:510_650	0
cdh-10	WBGene00000402	RIA:gt_650	0
cdh-10	WBGene00000402	RIB:390_510	0
cdh-10	WBGene00000402	RIB:510_650	0
cdh-10	WBGene00000402	RIC:390_510	0
cdh-10	WBGene00000402	RIC:510_650	0
cdh-10	WBGene00000402	RID:330_390	0
cdh-10	WBGene00000402	RID:510_650	0
cdh-10	WBGene00000402	RIH:390_510	0
cdh-10	WBGene00000402	RIM:330_390	0
cdh-10	WBGene00000402	RIM:390_510	0
cdh-10	WBGene00000402	RIM:510_650	0
cdh-10	WBGene00000402	RIS:390_510	0
cdh-10	WBGene00000402	RIS:510_650	0
cdh-10	WBGene00000402	RIS:gt_650	0
cdh-10	WBGene00000402	RIV:330_390	0
cdh-10	WBGene00000402	RIV:390_510	0
cdh-10	WBGene00000402	RIV:510_650	0
cdh-10	WBGene00000402	RMD:330_390	0
cdh-10	WBGene00000402	RMD:390_510	0
cdh-10	WBGene00000402	RMD:510_650	0
cdh-10	WBGene00000402	RME:330_390	0
cdh-10	WBGene00000402	RME:390_510	0
cdh-10	WBGene00000402	RME:510_650	0
cdh-10	WBGene00000402	SIA:330_390	0
cdh-10	WBGene00000402	SIA:390_510	0
cdh-10	WBGene00000402	SIA:510_650	0
cdh-10	WBGene00000402	SIB:330_390	0
cdh-10	WBGene00000402	SIB:390_510	0
cdh-10	WBGene00000402	SMB:330_390	0
cdh-10	WBGene00000402	SMB:390_510	0
cdh-10	WBGene00000402	SMB:510_650	0
cdh-10	WBGene00000402	SMD:330_390	0
cdh-10	WBGene00000402	SMD:390_510	0
cdh-10	WBGene00000402	SMD:510_650	0
cdh-10	WBGene00000402	SMD:gt_650	0
cdh-10	WBGene00000402	URB_and_possibly_URA:330_390	0
cdh-10	WBGene00000402	URB_and_possibly_URA:390_510	0
cdh-10	WBGene00000402	URX:390_510	0
cdh-10	WBGene00000402	URX:510_650	0
cdh-10	WBGene00000402	URX:gt_650	0
casy-1	WBGene00000403	ADE:390_510	482
casy-1	WBGene00000403	ADF:390_510	654.6
casy-1	WBGene00000403	ADF:510_650	1038.9
casy-1	WBGene00000403	ADF_AWB_terminal_cells_but_undifferentiated	190.5
casy-1	WBGene00000403	ADF:gt_650	1607.2
casy-1	WBGene00000403	ADL:330_390	150.6
casy-1	WBGene00000403	ADL:390_510	658.9
casy-1	WBGene00000403	ADL:510_650	1258.2
casy-1	WBGene00000403	ADL:gt_650	1563.7
casy-1	WBGene00000403	AFD:270_330	0
casy-1	WBGene00000403	AFD:330_390	98.2
casy-1	WBGene00000403	AFD:390_510	199.1
casy-1	WBGene00000403	AFD:510_650	859.9
casy-1	WBGene00000403	AFD:gt_650	1663.5
casy-1	WBGene00000403	AIA:510_650	757.8
casy-1	WBGene00000403	AIB:330_390	1112.6
casy-1	WBGene00000403	AIB:390_510	1616
casy-1	WBGene00000403	AIB:510_650	3533.4
casy-1	WBGene00000403	AIM:330_390	130.2
casy-1	WBGene00000403	AIM:390_510	200.9
casy-1	WBGene00000403	AIM:510_650	561.8
casy-1	WBGene00000403	AIN:390_510	2205.4
casy-1	WBGene00000403	AIY:390_510	2855.8
casy-1	WBGene00000403	AIY:510_650	2564.9
casy-1	WBGene00000403	AIY:gt_650	4058.2
casy-1	WBGene00000403	AIZ:390_510	945.3
casy-1	WBGene00000403	ALA:330_390	0
casy-1	WBGene00000403	ALA:390_510	543.3
casy-1	WBGene00000403	ALA:510_650	548.8
casy-1	WBGene00000403	ALM_BDU:390_510	152.3
casy-1	WBGene00000403	ALM_BDU:510_650	395.8
casy-1	WBGene00000403	ALM_PLM:gt_650	1718.6
casy-1	WBGene00000403	ASE:330_390	214.6
casy-1	WBGene00000403	ASE:390_510	437.4
casy-1	WBGene00000403	ASEL:gt_580	1123
casy-1	WBGene00000403	ASER:gt_580	745.2
casy-1	WBGene00000403	ASG:390_510	250.8
casy-1	WBGene00000403	ASG:510_650	757
casy-1	WBGene00000403	ASG_AWA_terminal_cells_but_undifferentiated	216.2
casy-1	WBGene00000403	ASH:330_390	314.2
casy-1	WBGene00000403	ASH:390_510	602.5
casy-1	WBGene00000403	ASH:510_650	1412.2
casy-1	WBGene00000403	ASH:gt_650	1221.8
casy-1	WBGene00000403	ASI:390_510	176
casy-1	WBGene00000403	ASI:510_650	633.2
casy-1	WBGene00000403	ASJ:330_390	0
casy-1	WBGene00000403	ASJ:390_510	432.5
casy-1	WBGene00000403	ASJ:510_650	1153.7
casy-1	WBGene00000403	ASJ:gt_650	1449.9
casy-1	WBGene00000403	ASK:390_510	371.9
casy-1	WBGene00000403	ASK:510_650	661.5
casy-1	WBGene00000403	AUA:330_390	250.4
casy-1	WBGene00000403	AUA:390_510	845.3
casy-1	WBGene00000403	AUA:510_650	2314.9
casy-1	WBGene00000403	AVA:330_390	59.6
casy-1	WBGene00000403	AVA:390_510	490.3
casy-1	WBGene00000403	AVA:510_650	2372.6
casy-1	WBGene00000403	AVA:gt_650	2063.1
casy-1	WBGene00000403	AVB:330_390	1201.1
casy-1	WBGene00000403	AVB:390_510	967.5
casy-1	WBGene00000403	AVB:gt_650	2971.6
casy-1	WBGene00000403	AVD:390_510	792.2
casy-1	WBGene00000403	AVD:510_650	1124.8
casy-1	WBGene00000403	AVE:330_390	154.9
casy-1	WBGene00000403	AVE:390_510	400.5
casy-1	WBGene00000403	AVE:510_650	785.5
casy-1	WBGene00000403	AVG:330_390	512.5
casy-1	WBGene00000403	AVG:390_510	5034.7
casy-1	WBGene00000403	AVG:510_650	2142.8
casy-1	WBGene00000403	AVH:330_390	88
casy-1	WBGene00000403	AVH:390_510	879.2
casy-1	WBGene00000403	AVH:510_650	526
casy-1	WBGene00000403	AVJ:330_390	1892.7
casy-1	WBGene00000403	AVJ:390_510	2108.1
casy-1	WBGene00000403	AVK:390_510	476.4
casy-1	WBGene00000403	AVK:510_650	724.3
casy-1	WBGene00000403	AVK:gt_650	971.1
casy-1	WBGene00000403	AVL:330_390	169.1
casy-1	WBGene00000403	AVL:390_510	1304.9
casy-1	WBGene00000403	AVL:gt_650	3283.8
casy-1	WBGene00000403	AWA:330_390	2
casy-1	WBGene00000403	AWA:390_510	629.7
casy-1	WBGene00000403	AWA:510_650	1947.8
casy-1	WBGene00000403	AWA:gt_650	2475.3
casy-1	WBGene00000403	AWB:390_510	746.5
casy-1	WBGene00000403	AWB:510_650	2144.4
casy-1	WBGene00000403	AWC:330_390	368.8
casy-1	WBGene00000403	AWC:390_510	424.4
casy-1	WBGene00000403	AWC:510_650	1319.3
casy-1	WBGene00000403	AWC:gt_650	1493.2
casy-1	WBGene00000403	BAG:390_510	435.2
casy-1	WBGene00000403	BAG:510_650	1542.4
casy-1	WBGene00000403	CAN:330_390	68.4
casy-1	WBGene00000403	CAN:390_510	485.4
casy-1	WBGene00000403	CAN:510_650	1026.2
casy-1	WBGene00000403	CEP:390_510	793.9
casy-1	WBGene00000403	CEP:510_650	1269.7
casy-1	WBGene00000403	DA:330_390	130.8
casy-1	WBGene00000403	DA:390_450	397.4
casy-1	WBGene00000403	DA:450_510	650.1
casy-1	WBGene00000403	DA_DB:510_580	682.1
casy-1	WBGene00000403	DA_DB:580_650	879.3
casy-1	WBGene00000403	DA_DB:gt_650	2129.5
casy-1	WBGene00000403	DB:330_390	101.7
casy-1	WBGene00000403	DB:390_450	160.1
casy-1	WBGene00000403	DB:450_510	179.8
casy-1	WBGene00000403	DD:330_390	575.4
casy-1	WBGene00000403	DD:390_510	1006.3
casy-1	WBGene00000403	DD:510_650	700.6
casy-1	WBGene00000403	DVA:330_390	240.6
casy-1	WBGene00000403	DVA:390_510	762.8
casy-1	WBGene00000403	DVA:510_650	1613.3
casy-1	WBGene00000403	DVA:gt_650	2742.5
casy-1	WBGene00000403	DVC:330_390	341.7
casy-1	WBGene00000403	DVC:390_510	939.3
casy-1	WBGene00000403	DVC:510_650	1742.1
casy-1	WBGene00000403	FLP:390_510	507.2
casy-1	WBGene00000403	I5:330_390	152.6
casy-1	WBGene00000403	I5:390_510	734.8
casy-1	WBGene00000403	I5:510_650	1036.7
casy-1	WBGene00000403	IL1:390_510	1253.8
casy-1	WBGene00000403	IL1:510_650	1424.7
casy-1	WBGene00000403	IL2:330_390	153.5
casy-1	WBGene00000403	IL2:390_510	596.8
casy-1	WBGene00000403	IL2:510_650	782.9
casy-1	WBGene00000403	MC:330_390	0
casy-1	WBGene00000403	MC:390_510	711.9
casy-1	WBGene00000403	OLL:390_510	600.8
casy-1	WBGene00000403	OLL:510_650	1130.9
casy-1	WBGene00000403	OLQ:390_510	366.8
casy-1	WBGene00000403	OLQ:510_650	868.2
casy-1	WBGene00000403	PHB_and_possibly_PHA:390_510	693
casy-1	WBGene00000403	PHB_and_possibly_PHA:510_650	1170.9
casy-1	WBGene00000403	PVP:330_390	457.6
casy-1	WBGene00000403	PVP:390_510	1168
casy-1	WBGene00000403	PVP:510_650	1694.1
casy-1	WBGene00000403	PVQ_and_possibly_PVC:330_390	261.6
casy-1	WBGene00000403	PVQ_and_possibly_PVC:390_510	1992.7
casy-1	WBGene00000403	PVR:330_390	235.9
casy-1	WBGene00000403	PVT:510_650	748.6
casy-1	WBGene00000403	PVT:gt_650	2255.4
casy-1	WBGene00000403	RIA:330_390	1009.3
casy-1	WBGene00000403	RIA:390_510	2613.6
casy-1	WBGene00000403	RIA:510_650	1730.7
casy-1	WBGene00000403	RIA:gt_650	1925.8
casy-1	WBGene00000403	RIB:390_510	1566.2
casy-1	WBGene00000403	RIB:510_650	3290.2
casy-1	WBGene00000403	RIC:390_510	138.5
casy-1	WBGene00000403	RIC:510_650	229.2
casy-1	WBGene00000403	RID:330_390	364.6
casy-1	WBGene00000403	RID:510_650	521.4
casy-1	WBGene00000403	RIH:390_510	378.8
casy-1	WBGene00000403	RIM:330_390	556.7
casy-1	WBGene00000403	RIM:390_510	1610
casy-1	WBGene00000403	RIM:510_650	5233.4
casy-1	WBGene00000403	RIS:390_510	6255.4
casy-1	WBGene00000403	RIS:510_650	6110.3
casy-1	WBGene00000403	RIS:gt_650	1009.1
casy-1	WBGene00000403	RIV:330_390	91.6
casy-1	WBGene00000403	RIV:390_510	555.7
casy-1	WBGene00000403	RIV:510_650	1269.7
casy-1	WBGene00000403	RMD:330_390	598.1
casy-1	WBGene00000403	RMD:390_510	1365.4
casy-1	WBGene00000403	RMD:510_650	1747.4
casy-1	WBGene00000403	RME:330_390	191.5
casy-1	WBGene00000403	RME:390_510	380.2
casy-1	WBGene00000403	RME:510_650	236.6
casy-1	WBGene00000403	SIA:330_390	627.4
casy-1	WBGene00000403	SIA:390_510	1520.9
casy-1	WBGene00000403	SIA:510_650	2266.8
casy-1	WBGene00000403	SIB:330_390	796.8
casy-1	WBGene00000403	SIB:390_510	1306
casy-1	WBGene00000403	SMB:330_390	1288.4
casy-1	WBGene00000403	SMB:390_510	1848.1
casy-1	WBGene00000403	SMB:510_650	3510.4
casy-1	WBGene00000403	SMD:330_390	1300.9
casy-1	WBGene00000403	SMD:390_510	3391.2
casy-1	WBGene00000403	SMD:510_650	2859.8
casy-1	WBGene00000403	SMD:gt_650	612.1
casy-1	WBGene00000403	URB_and_possibly_URA:330_390	261.9
casy-1	WBGene00000403	URB_and_possibly_URA:390_510	623.6
casy-1	WBGene00000403	URX:390_510	627.6
casy-1	WBGene00000403	URX:510_650	1267.6
casy-1	WBGene00000403	URX:gt_650	1133.9
fmi-1	WBGene00001475	ADE:390_510	2573.8
fmi-1	WBGene00001475	ADF:390_510	1889.7
fmi-1	WBGene00001475	ADF:510_650	1300.8
fmi-1	WBGene00001475	ADF_AWB_terminal_cells_but_undifferentiated	2276.1
fmi-1	WBGene00001475	ADF:gt_650	635.9
fmi-1	WBGene00001475	ADL:330_390	135.8
fmi-1	WBGene00001475	ADL:390_510	674.8
fmi-1	WBGene00001475	ADL:510_650	741.6
fmi-1	WBGene00001475	ADL:gt_650	349.7
fmi-1	WBGene00001475	AFD:270_330	244.1
fmi-1	WBGene00001475	AFD:330_390	691.9
fmi-1	WBGene00001475	AFD:390_510	1764.4
fmi-1	WBGene00001475	AFD:510_650	925
fmi-1	WBGene00001475	AFD:gt_650	245.5
fmi-1	WBGene00001475	AIA:510_650	1174.2
fmi-1	WBGene00001475	AIB:330_390	3819.7
fmi-1	WBGene00001475	AIB:390_510	2837.8
fmi-1	WBGene00001475	AIB:510_650	972.6
fmi-1	WBGene00001475	AIM:330_390	288
fmi-1	WBGene00001475	AIM:390_510	1240.8
fmi-1	WBGene00001475	AIM:510_650	245.7
fmi-1	WBGene00001475	AIN:390_510	3748.6
fmi-1	WBGene00001475	AIY:390_510	6522
fmi-1	WBGene00001475	AIY:510_650	615.9
fmi-1	WBGene00001475	AIY:gt_650	264.9
fmi-1	WBGene00001475	AIZ:390_510	2137.3
fmi-1	WBGene00001475	ALA:330_390	2107.8
fmi-1	WBGene00001475	ALA:390_510	1243.3
fmi-1	WBGene00001475	ALA:510_650	1402
fmi-1	WBGene00001475	ALM_BDU:390_510	414.9
fmi-1	WBGene00001475	ALM_BDU:510_650	628
fmi-1	WBGene00001475	ALM_PLM:gt_650	244.2
fmi-1	WBGene00001475	ASE:330_390	491.8
fmi-1	WBGene00001475	ASE:390_510	983.5
fmi-1	WBGene00001475	ASEL:gt_580	681.6
fmi-1	WBGene00001475	ASER:gt_580	309.9
fmi-1	WBGene00001475	ASG:390_510	2031
fmi-1	WBGene00001475	ASG:510_650	977.9
fmi-1	WBGene00001475	ASG_AWA_terminal_cells_but_undifferentiated	2649.1
fmi-1	WBGene00001475	ASH:330_390	1205.6
fmi-1	WBGene00001475	ASH:390_510	1376.6
fmi-1	WBGene00001475	ASH:510_650	1039
fmi-1	WBGene00001475	ASH:gt_650	320.6
fmi-1	WBGene00001475	ASI:390_510	1118
fmi-1	WBGene00001475	ASI:510_650	1162.1
fmi-1	WBGene00001475	ASJ:330_390	527.5
fmi-1	WBGene00001475	ASJ:390_510	1154.5
fmi-1	WBGene00001475	ASJ:510_650	1221.3
fmi-1	WBGene00001475	ASJ:gt_650	577.9
fmi-1	WBGene00001475	ASK:390_510	1074.4
fmi-1	WBGene00001475	ASK:510_650	752.6
fmi-1	WBGene00001475	AUA:330_390	336.3
fmi-1	WBGene00001475	AUA:390_510	776.9
fmi-1	WBGene00001475	AUA:510_650	1000.3
fmi-1	WBGene00001475	AVA:330_390	120.4
fmi-1	WBGene00001475	AVA:390_510	2787.6
fmi-1	WBGene00001475	AVA:510_650	4403.6
fmi-1	WBGene00001475	AVA:gt_650	1694.2
fmi-1	WBGene00001475	AVB:330_390	2374.6
fmi-1	WBGene00001475	AVB:390_510	1647.8
fmi-1	WBGene00001475	AVB:gt_650	633.4
fmi-1	WBGene00001475	AVD:390_510	4120.1
fmi-1	WBGene00001475	AVD:510_650	2839.7
fmi-1	WBGene00001475	AVE:330_390	972
fmi-1	WBGene00001475	AVE:390_510	3411.2
fmi-1	WBGene00001475	AVE:510_650	2568
fmi-1	WBGene00001475	AVG:330_390	1574.3
fmi-1	WBGene00001475	AVG:390_510	1064.6
fmi-1	WBGene00001475	AVG:510_650	1616.2
fmi-1	WBGene00001475	AVH:330_390	1676.6
fmi-1	WBGene00001475	AVH:390_510	739.7
fmi-1	WBGene00001475	AVH:510_650	832.8
fmi-1	WBGene00001475	AVJ:330_390	2487.1
fmi-1	WBGene00001475	AVJ:390_510	3335.3
fmi-1	WBGene00001475	AVK:390_510	4640.3
fmi-1	WBGene00001475	AVK:510_650	3915.6
fmi-1	WBGene00001475	AVK:gt_650	1495.7
fmi-1	WBGene00001475	AVL:330_390	3384.2
fmi-1	WBGene00001475	AVL:390_510	3055.6
fmi-1	WBGene00001475	AVL:gt_650	1395
fmi-1	WBGene00001475	AWA:330_390	3003.7
fmi-1	WBGene00001475	AWA:390_510	1487.5
fmi-1	WBGene00001475	AWA:510_650	1145.9
fmi-1	WBGene00001475	AWA:gt_650	209.6
fmi-1	WBGene00001475	AWB:390_510	1845.2
fmi-1	WBGene00001475	AWB:510_650	1228.3
fmi-1	WBGene00001475	AWC:330_390	1022.3
fmi-1	WBGene00001475	AWC:390_510	2064.1
fmi-1	WBGene00001475	AWC:510_650	1746.6
fmi-1	WBGene00001475	AWC:gt_650	393.4
fmi-1	WBGene00001475	BAG:390_510	1124.8
fmi-1	WBGene00001475	BAG:510_650	117.4
fmi-1	WBGene00001475	CAN:330_390	119.8
fmi-1	WBGene00001475	CAN:390_510	69.2
fmi-1	WBGene00001475	CAN:510_650	76.3
fmi-1	WBGene00001475	CEP:390_510	540.3
fmi-1	WBGene00001475	CEP:510_650	235.5
fmi-1	WBGene00001475	DA:330_390	641.6
fmi-1	WBGene00001475	DA:390_450	883.9
fmi-1	WBGene00001475	DA:450_510	607.7
fmi-1	WBGene00001475	DA_DB:510_580	359
fmi-1	WBGene00001475	DA_DB:580_650	727.5
fmi-1	WBGene00001475	DA_DB:gt_650	182.1
fmi-1	WBGene00001475	DB:330_390	631
fmi-1	WBGene00001475	DB:390_450	1338.3
fmi-1	WBGene00001475	DB:450_510	734
fmi-1	WBGene00001475	DD:330_390	1375.3
fmi-1	WBGene00001475	DD:390_510	2936.4
fmi-1	WBGene00001475	DD:510_650	2304
fmi-1	WBGene00001475	DVA:330_390	303
fmi-1	WBGene00001475	DVA:390_510	549.4
fmi-1	WBGene00001475	DVA:510_650	3656.6
fmi-1	WBGene00001475	DVA:gt_650	1377.6
fmi-1	WBGene00001475	DVC:330_390	1372.5
fmi-1	WBGene00001475	DVC:390_510	2248.3
fmi-1	WBGene00001475	DVC:510_650	3527.3
fmi-1	WBGene00001475	FLP:390_510	1294.2
fmi-1	WBGene00001475	I5:330_390	994.7
fmi-1	WBGene00001475	I5:390_510	2787.9
fmi-1	WBGene00001475	I5:510_650	2603.3
fmi-1	WBGene00001475	IL1:390_510	1265
fmi-1	WBGene00001475	IL1:510_650	252.6
fmi-1	WBGene00001475	IL2:330_390	1785
fmi-1	WBGene00001475	IL2:390_510	872.1
fmi-1	WBGene00001475	IL2:510_650	360.3
fmi-1	WBGene00001475	MC:330_390	1154.7
fmi-1	WBGene00001475	MC:390_510	1083.4
fmi-1	WBGene00001475	OLL:390_510	624.9
fmi-1	WBGene00001475	OLL:510_650	373.7
fmi-1	WBGene00001475	OLQ:390_510	1520.5
fmi-1	WBGene00001475	OLQ:510_650	472.5
fmi-1	WBGene00001475	PHB_and_possibly_PHA:390_510	3059.7
fmi-1	WBGene00001475	PHB_and_possibly_PHA:510_650	976.5
fmi-1	WBGene00001475	PVP:330_390	2137.2
fmi-1	WBGene00001475	PVP:390_510	2644.6
fmi-1	WBGene00001475	PVP:510_650	1867.2
fmi-1	WBGene00001475	PVQ_and_possibly_PVC:330_390	1088.6
fmi-1	WBGene00001475	PVQ_and_possibly_PVC:390_510	3991.8
fmi-1	WBGene00001475	PVR:330_390	583.1
fmi-1	WBGene00001475	PVT:510_650	1917.3
fmi-1	WBGene00001475	PVT:gt_650	1069.4
fmi-1	WBGene00001475	RIA:330_390	837
fmi-1	WBGene00001475	RIA:390_510	3094.5
fmi-1	WBGene00001475	RIA:510_650	2832.4
fmi-1	WBGene00001475	RIA:gt_650	0
fmi-1	WBGene00001475	RIB:390_510	578.8
fmi-1	WBGene00001475	RIB:510_650	522
fmi-1	WBGene00001475	RIC:390_510	2896.3
fmi-1	WBGene00001475	RIC:510_650	2402
fmi-1	WBGene00001475	RID:330_390	766
fmi-1	WBGene00001475	RID:510_650	0
fmi-1	WBGene00001475	RIH:390_510	2903.2
fmi-1	WBGene00001475	RIM:330_390	1382.7
fmi-1	WBGene00001475	RIM:390_510	3778.2
fmi-1	WBGene00001475	RIM:510_650	1079.6
fmi-1	WBGene00001475	RIS:390_510	2872.1
fmi-1	WBGene00001475	RIS:510_650	1011.4
fmi-1	WBGene00001475	RIS:gt_650	162.9
fmi-1	WBGene00001475	RIV:330_390	3566.2
fmi-1	WBGene00001475	RIV:390_510	2731.5
fmi-1	WBGene00001475	RIV:510_650	483.9
fmi-1	WBGene00001475	RMD:330_390	3077
fmi-1	WBGene00001475	RMD:390_510	4360.9
fmi-1	WBGene00001475	RMD:510_650	688
fmi-1	WBGene00001475	RME:330_390	1412.7
fmi-1	WBGene00001475	RME:390_510	2309.2
fmi-1	WBGene00001475	RME:510_650	1422.5
fmi-1	WBGene00001475	SIA:330_390	2632.7
fmi-1	WBGene00001475	SIA:390_510	1853.9
fmi-1	WBGene00001475	SIA:510_650	2834
fmi-1	WBGene00001475	SIB:330_390	6045.2
fmi-1	WBGene00001475	SIB:390_510	5536.8
fmi-1	WBGene00001475	SMB:330_390	816.2
fmi-1	WBGene00001475	SMB:390_510	2819.9
fmi-1	WBGene00001475	SMB:510_650	3226
fmi-1	WBGene00001475	SMD:330_390	1018.9
fmi-1	WBGene00001475	SMD:390_510	530.8
fmi-1	WBGene00001475	SMD:510_650	260.1
fmi-1	WBGene00001475	SMD:gt_650	18.9
fmi-1	WBGene00001475	URB_and_possibly_URA:330_390	2409.1
fmi-1	WBGene00001475	URB_and_possibly_URA:390_510	1771.6
fmi-1	WBGene00001475	URX:390_510	1070.9
fmi-1	WBGene00001475	URX:510_650	716.7
fmi-1	WBGene00001475	URX:gt_650	233.3
hmr-1	WBGene00001980	ADE:390_510	436.7
hmr-1	WBGene00001980	ADF:390_510	609.7
hmr-1	WBGene00001980	ADF:510_650	119
hmr-1	WBGene00001980	ADF_AWB_terminal_cells_but_undifferentiated	231.2
hmr-1	WBGene00001980	ADF:gt_650	162.2
hmr-1	WBGene00001980	ADL:330_390	248.8
hmr-1	WBGene00001980	ADL:390_510	208.8
hmr-1	WBGene00001980	ADL:510_650	245.9
hmr-1	WBGene00001980	ADL:gt_650	174.6
hmr-1	WBGene00001980	AFD:270_330	97.1
hmr-1	WBGene00001980	AFD:330_390	388
hmr-1	WBGene00001980	AFD:390_510	747.8
hmr-1	WBGene00001980	AFD:510_650	309.2
hmr-1	WBGene00001980	AFD:gt_650	476.4
hmr-1	WBGene00001980	AIA:510_650	746.6
hmr-1	WBGene00001980	AIB:330_390	283
hmr-1	WBGene00001980	AIB:390_510	357.9
hmr-1	WBGene00001980	AIB:510_650	744.8
hmr-1	WBGene00001980	AIM:330_390	72.9
hmr-1	WBGene00001980	AIM:390_510	464.7
hmr-1	WBGene00001980	AIM:510_650	628.4
hmr-1	WBGene00001980	AIN:390_510	1346.2
hmr-1	WBGene00001980	AIY:390_510	287.3
hmr-1	WBGene00001980	AIY:510_650	369.5
hmr-1	WBGene00001980	AIY:gt_650	164.3
hmr-1	WBGene00001980	AIZ:390_510	617.2
hmr-1	WBGene00001980	ALA:330_390	1443.2
hmr-1	WBGene00001980	ALA:390_510	1103.3
hmr-1	WBGene00001980	ALA:510_650	334.5
hmr-1	WBGene00001980	ALM_BDU:390_510	10.7
hmr-1	WBGene00001980	ALM_BDU:510_650	233.5
hmr-1	WBGene00001980	ALM_PLM:gt_650	0
hmr-1	WBGene00001980	ASE:330_390	205.8
hmr-1	WBGene00001980	ASE:390_510	379.5
hmr-1	WBGene00001980	ASEL:gt_580	227.2
hmr-1	WBGene00001980	ASER:gt_580	281.6
hmr-1	WBGene00001980	ASG:390_510	359.2
hmr-1	WBGene00001980	ASG:510_650	288
hmr-1	WBGene00001980	ASG_AWA_terminal_cells_but_undifferentiated	329.1
hmr-1	WBGene00001980	ASH:330_390	698
hmr-1	WBGene00001980	ASH:390_510	760.7
hmr-1	WBGene00001980	ASH:510_650	132.4
hmr-1	WBGene00001980	ASH:gt_650	324.3
hmr-1	WBGene00001980	ASI:390_510	428.5
hmr-1	WBGene00001980	ASI:510_650	248.2
hmr-1	WBGene00001980	ASJ:330_390	254.6
hmr-1	WBGene00001980	ASJ:390_510	121.7
hmr-1	WBGene00001980	ASJ:510_650	287.9
hmr-1	WBGene00001980	ASJ:gt_650	73.1
hmr-1	WBGene00001980	ASK:390_510	197.8
hmr-1	WBGene00001980	ASK:510_650	253.5
hmr-1	WBGene00001980	AUA:330_390	420.7
hmr-1	WBGene00001980	AUA:390_510	463.9
hmr-1	WBGene00001980	AUA:510_650	934.9
hmr-1	WBGene00001980	AVA:330_390	288.9
hmr-1	WBGene00001980	AVA:390_510	1007.8
hmr-1	WBGene00001980	AVA:510_650	461.3
hmr-1	WBGene00001980	AVA:gt_650	898
hmr-1	WBGene00001980	AVB:330_390	384.3
hmr-1	WBGene00001980	AVB:390_510	544.8
hmr-1	WBGene00001980	AVB:gt_650	364.3
hmr-1	WBGene00001980	AVD:390_510	982.8
hmr-1	WBGene00001980	AVD:510_650	1628.1
hmr-1	WBGene00001980	AVE:330_390	418.2
hmr-1	WBGene00001980	AVE:390_510	361.3
hmr-1	WBGene00001980	AVE:510_650	534.9
hmr-1	WBGene00001980	AVG:330_390	904.5
hmr-1	WBGene00001980	AVG:390_510	1055.6
hmr-1	WBGene00001980	AVG:510_650	923.3
hmr-1	WBGene00001980	AVH:330_390	1079.3
hmr-1	WBGene00001980	AVH:390_510	962.1
hmr-1	WBGene00001980	AVH:510_650	1203.7
hmr-1	WBGene00001980	AVJ:330_390	1106.8
hmr-1	WBGene00001980	AVJ:390_510	1267.7
hmr-1	WBGene00001980	AVK:390_510	382.9
hmr-1	WBGene00001980	AVK:510_650	480.1
hmr-1	WBGene00001980	AVK:gt_650	225.6
hmr-1	WBGene00001980	AVL:330_390	630.1
hmr-1	WBGene00001980	AVL:390_510	1284.6
hmr-1	WBGene00001980	AVL:gt_650	0
hmr-1	WBGene00001980	AWA:330_390	413.9
hmr-1	WBGene00001980	AWA:390_510	460
hmr-1	WBGene00001980	AWA:510_650	276.8
hmr-1	WBGene00001980	AWA:gt_650	261.2
hmr-1	WBGene00001980	AWB:390_510	493
hmr-1	WBGene00001980	AWB:510_650	274.8
hmr-1	WBGene00001980	AWC:330_390	393.7
hmr-1	WBGene00001980	AWC:390_510	426.9
hmr-1	WBGene00001980	AWC:510_650	322
hmr-1	WBGene00001980	AWC:gt_650	349.4
hmr-1	WBGene00001980	BAG:390_510	716.1
hmr-1	WBGene00001980	BAG:510_650	511
hmr-1	WBGene00001980	CAN:330_390	50.6
hmr-1	WBGene00001980	CAN:390_510	164.6
hmr-1	WBGene00001980	CAN:510_650	120.5
hmr-1	WBGene00001980	CEP:390_510	295.6
hmr-1	WBGene00001980	CEP:510_650	589.7
hmr-1	WBGene00001980	DA:330_390	268.8
hmr-1	WBGene00001980	DA:390_450	323.9
hmr-1	WBGene00001980	DA:450_510	165
hmr-1	WBGene00001980	DA_DB:510_580	120.2
hmr-1	WBGene00001980	DA_DB:580_650	520.7
hmr-1	WBGene00001980	DA_DB:gt_650	1121.8
hmr-1	WBGene00001980	DB:330_390	481.1
hmr-1	WBGene00001980	DB:390_450	244.9
hmr-1	WBGene00001980	DB:450_510	114.9
hmr-1	WBGene00001980	DD:330_390	669.5
hmr-1	WBGene00001980	DD:390_510	535.3
hmr-1	WBGene00001980	DD:510_650	95.2
hmr-1	WBGene00001980	DVA:330_390	508.7
hmr-1	WBGene00001980	DVA:390_510	573.5
hmr-1	WBGene00001980	DVA:510_650	104.3
hmr-1	WBGene00001980	DVA:gt_650	682.6
hmr-1	WBGene00001980	DVC:330_390	312.5
hmr-1	WBGene00001980	DVC:390_510	347.4
hmr-1	WBGene00001980	DVC:510_650	95.3
hmr-1	WBGene00001980	FLP:390_510	112.1
hmr-1	WBGene00001980	I5:330_390	814.9
hmr-1	WBGene00001980	I5:390_510	1652
hmr-1	WBGene00001980	I5:510_650	124.7
hmr-1	WBGene00001980	IL1:390_510	345.5
hmr-1	WBGene00001980	IL1:510_650	1227.9
hmr-1	WBGene00001980	IL2:330_390	304.7
hmr-1	WBGene00001980	IL2:390_510	291.1
hmr-1	WBGene00001980	IL2:510_650	226.8
hmr-1	WBGene00001980	MC:330_390	580.4
hmr-1	WBGene00001980	MC:390_510	467.5
hmr-1	WBGene00001980	OLL:390_510	283
hmr-1	WBGene00001980	OLL:510_650	549.4
hmr-1	WBGene00001980	OLQ:390_510	188.5
hmr-1	WBGene00001980	OLQ:510_650	336.8
hmr-1	WBGene00001980	PHB_and_possibly_PHA:390_510	205
hmr-1	WBGene00001980	PHB_and_possibly_PHA:510_650	326
hmr-1	WBGene00001980	PVP:330_390	609.5
hmr-1	WBGene00001980	PVP:390_510	231.2
hmr-1	WBGene00001980	PVP:510_650	5.2
hmr-1	WBGene00001980	PVQ_and_possibly_PVC:330_390	251.1
hmr-1	WBGene00001980	PVQ_and_possibly_PVC:390_510	367.7
hmr-1	WBGene00001980	PVR:330_390	0
hmr-1	WBGene00001980	PVT:510_650	48
hmr-1	WBGene00001980	PVT:gt_650	82.5
hmr-1	WBGene00001980	RIA:330_390	373.4
hmr-1	WBGene00001980	RIA:390_510	650
hmr-1	WBGene00001980	RIA:510_650	1496.8
hmr-1	WBGene00001980	RIA:gt_650	583.8
hmr-1	WBGene00001980	RIB:390_510	634.8
hmr-1	WBGene00001980	RIB:510_650	754.2
hmr-1	WBGene00001980	RIC:390_510	137.2
hmr-1	WBGene00001980	RIC:510_650	714
hmr-1	WBGene00001980	RID:330_390	250.3
hmr-1	WBGene00001980	RID:510_650	616.3
hmr-1	WBGene00001980	RIH:390_510	505.2
hmr-1	WBGene00001980	RIM:330_390	520.9
hmr-1	WBGene00001980	RIM:390_510	284.4
hmr-1	WBGene00001980	RIM:510_650	374.9
hmr-1	WBGene00001980	RIS:390_510	1043.5
hmr-1	WBGene00001980	RIS:510_650	1162.2
hmr-1	WBGene00001980	RIS:gt_650	627.8
hmr-1	WBGene00001980	RIV:330_390	482
hmr-1	WBGene00001980	RIV:390_510	372.7
hmr-1	WBGene00001980	RIV:510_650	193.4
hmr-1	WBGene00001980	RMD:330_390	639.5
hmr-1	WBGene00001980	RMD:390_510	1245.9
hmr-1	WBGene00001980	RMD:510_650	1044.9
hmr-1	WBGene00001980	RME:330_390	274.3
hmr-1	WBGene00001980	RME:390_510	448
hmr-1	WBGene00001980	RME:510_650	205.5
hmr-1	WBGene00001980	SIA:330_390	344.2
hmr-1	WBGene00001980	SIA:390_510	412.8
hmr-1	WBGene00001980	SIA:510_650	220.4
hmr-1	WBGene00001980	SIB:330_390	465
hmr-1	WBGene00001980	SIB:390_510	285.6
hmr-1	WBGene00001980	SMB:330_390	691.1
hmr-1	WBGene00001980	SMB:390_510	857.4
hmr-1	WBGene00001980	SMB:510_650	1922.3
hmr-1	WBGene00001980	SMD:330_390	785.6
hmr-1	WBGene00001980	SMD:390_510	948.3
hmr-1	WBGene00001980	SMD:510_650	858
hmr-1	WBGene00001980	SMD:gt_650	409
hmr-1	WBGene00001980	URB_and_possibly_URA:330_390	161.4
hmr-1	WBGene00001980	URB_and_possibly_URA:390_510	134
hmr-1	WBGene00001980	URX:390_510	333.5
hmr-1	WBGene00001980	URX:510_650	403.9
hmr-1	WBGene00001980	URX:gt_650	254.9
cdh-8	WBGene00017576	ADE:390_510	20.3
cdh-8	WBGene00017576	ADF:390_510	0
cdh-8	WBGene00017576	ADF:510_650	0
cdh-8	WBGene00017576	ADF_AWB_terminal_cells_but_undifferentiated	0
cdh-8	WBGene00017576	ADF:gt_650	0
cdh-8	WBGene00017576	ADL:330_390	0
cdh-8	WBGene00017576	ADL:390_510	4.2
cdh-8	WBGene00017576	ADL:510_650	0
cdh-8	WBGene00017576	ADL:gt_650	0
cdh-8	WBGene00017576	AFD:270_330	0
cdh-8	WBGene00017576	AFD:330_390	0
cdh-8	WBGene00017576	AFD:390_510	0
cdh-8	WBGene00017576	AFD:510_650	0
cdh-8	WBGene00017576	AFD:gt_650	0
cdh-8	WBGene00017576	AIA:510_650	0
cdh-8	WBGene00017576	AIB:330_390	0
cdh-8	WBGene00017576	AIB:390_510	202.6
cdh-8	WBGene00017576	AIB:510_650	705.9
cdh-8	WBGene00017576	AIM:330_390	0
cdh-8	WBGene00017576	AIM:390_510	0
cdh-8	WBGene00017576	AIM:510_650	0
cdh-8	WBGene00017576	AIN:390_510	132.2
cdh-8	WBGene00017576	AIY:390_510	0
cdh-8	WBGene00017576	AIY:510_650	0
cdh-8	WBGene00017576	AIY:gt_650	0
cdh-8	WBGene00017576	AIZ:390_510	0
cdh-8	WBGene00017576	ALA:330_390	0
cdh-8	WBGene00017576	ALA:390_510	0
cdh-8	WBGene00017576	ALA:510_650	0
cdh-8	WBGene00017576	ALM_BDU:390_510	0
cdh-8	WBGene00017576	ALM_BDU:510_650	0
cdh-8	WBGene00017576	ALM_PLM:gt_650	0
cdh-8	WBGene00017576	ASE:330_390	0
cdh-8	WBGene00017576	ASE:390_510	78.2
cdh-8	WBGene00017576	ASEL:gt_580	104.9
cdh-8	WBGene00017576	ASER:gt_580	130.3
cdh-8	WBGene00017576	ASG:390_510	783.7
cdh-8	WBGene00017576	ASG:510_650	65.1
cdh-8	WBGene00017576	ASG_AWA_terminal_cells_but_undifferentiated	60
cdh-8	WBGene00017576	ASH:330_390	0
cdh-8	WBGene00017576	ASH:390_510	0
cdh-8	WBGene00017576	ASH:510_650	0
cdh-8	WBGene00017576	ASH:gt_650	0
cdh-8	WBGene00017576	ASI:390_510	0
cdh-8	WBGene00017576	ASI:510_650	0
cdh-8	WBGene00017576	ASJ:330_390	0
cdh-8	WBGene00017576	ASJ:390_510	122.4
cdh-8	WBGene00017576	ASJ:510_650	25.4
cdh-8	WBGene00017576	ASJ:gt_650	0
cdh-8	WBGene00017576	ASK:390_510	44.6
cdh-8	WBGene00017576	ASK:510_650	239.1
cdh-8	WBGene00017576	AUA:330_390	0
cdh-8	WBGene00017576	AUA:390_510	0
cdh-8	WBGene00017576	AUA:510_650	0
cdh-8	WBGene00017576	AVA:330_390	0
cdh-8	WBGene00017576	AVA:390_510	0
cdh-8	WBGene00017576	AVA:510_650	0
cdh-8	WBGene00017576	AVA:gt_650	0
cdh-8	WBGene00017576	AVB:330_390	0
cdh-8	WBGene00017576	AVB:390_510	0
cdh-8	WBGene00017576	AVB:gt_650	0
cdh-8	WBGene00017576	AVD:390_510	0
cdh-8	WBGene00017576	AVD:510_650	0
cdh-8	WBGene00017576	AVE:330_390	0
cdh-8	WBGene00017576	AVE:390_510	44.9
cdh-8	WBGene00017576	AVE:510_650	0
cdh-8	WBGene00017576	AVG:330_390	83.3
cdh-8	WBGene00017576	AVG:390_510	65.7
cdh-8	WBGene00017576	AVG:510_650	33
cdh-8	WBGene00017576	AVH:330_390	0
cdh-8	WBGene00017576	AVH:390_510	0
cdh-8	WBGene00017576	AVH:510_650	0
cdh-8	WBGene00017576	AVJ:330_390	0
cdh-8	WBGene00017576	AVJ:390_510	0
cdh-8	WBGene00017576	AVK:390_510	7.7
cdh-8	WBGene00017576	AVK:510_650	10.1
cdh-8	WBGene00017576	AVK:gt_650	0
cdh-8	WBGene00017576	AVL:330_390	0
cdh-8	WBGene00017576	AVL:390_510	0
cdh-8	WBGene00017576	AVL:gt_650	0
cdh-8	WBGene00017576	AWA:330_390	281.2
cdh-8	WBGene00017576	AWA:390_510	116.8
cdh-8	WBGene00017576	AWA:510_650	21.2
cdh-8	WBGene00017576	AWA:gt_650	0
cdh-8	WBGene00017576	AWB:390_510	0
cdh-8	WBGene00017576	AWB:510_650	0
cdh-8	WBGene00017576	AWC:330_390	0
cdh-8	WBGene00017576	AWC:390_510	0
cdh-8	WBGene00017576	AWC:510_650	108.1
cdh-8	WBGene00017576	AWC:gt_650	0
cdh-8	WBGene00017576	BAG:390_510	12.7
cdh-8	WBGene00017576	BAG:510_650	20.7
cdh-8	WBGene00017576	CAN:330_390	0
cdh-8	WBGene00017576	CAN:390_510	0
cdh-8	WBGene00017576	CAN:510_650	0
cdh-8	WBGene00017576	CEP:390_510	7.9
cdh-8	WBGene00017576	CEP:510_650	0
cdh-8	WBGene00017576	DA:330_390	0
cdh-8	WBGene00017576	DA:390_450	0
cdh-8	WBGene00017576	DA:450_510	0
cdh-8	WBGene00017576	DA_DB:510_580	0
cdh-8	WBGene00017576	DA_DB:580_650	0
cdh-8	WBGene00017576	DA_DB:gt_650	0
cdh-8	WBGene00017576	DB:330_390	0
cdh-8	WBGene00017576	DB:390_450	0
cdh-8	WBGene00017576	DB:450_510	0
cdh-8	WBGene00017576	DD:330_390	0
cdh-8	WBGene00017576	DD:390_510	0
cdh-8	WBGene00017576	DD:510_650	0
cdh-8	WBGene00017576	DVA:330_390	0
cdh-8	WBGene00017576	DVA:390_510	0
cdh-8	WBGene00017576	DVA:510_650	0
cdh-8	WBGene00017576	DVA:gt_650	0
cdh-8	WBGene00017576	DVC:330_390	0
cdh-8	WBGene00017576	DVC:390_510	0
cdh-8	WBGene00017576	DVC:510_650	0
cdh-8	WBGene00017576	FLP:390_510	874.6
cdh-8	WBGene00017576	I5:330_390	0
cdh-8	WBGene00017576	I5:390_510	0
cdh-8	WBGene00017576	I5:510_650	0
cdh-8	WBGene00017576	IL1:390_510	0
cdh-8	WBGene00017576	IL1:510_650	0
cdh-8	WBGene00017576	IL2:330_390	0
cdh-8	WBGene00017576	IL2:390_510	0
cdh-8	WBGene00017576	IL2:510_650	0
cdh-8	WBGene00017576	MC:330_390	0
cdh-8	WBGene00017576	OLL:390_510	0
cdh-8	WBGene00017576	OLL:510_650	0
cdh-8	WBGene00017576	OLQ:390_510	0
cdh-8	WBGene00017576	OLQ:510_650	0
cdh-8	WBGene00017576	PHB_and_possibly_PHA:390_510	0
cdh-8	WBGene00017576	PHB_and_possibly_PHA:510_650	0
cdh-8	WBGene00017576	PVP:330_390	0
cdh-8	WBGene00017576	PVP:390_510	0
cdh-8	WBGene00017576	PVP:510_650	0
cdh-8	WBGene00017576	PVQ_and_possibly_PVC:330_390	0
cdh-8	WBGene00017576	PVQ_and_possibly_PVC:390_510	0
cdh-8	WBGene00017576	PVR:330_390	0
cdh-8	WBGene00017576	PVT:510_650	0
cdh-8	WBGene00017576	PVT:gt_650	0
cdh-8	WBGene00017576	RIA:330_390	0
cdh-8	WBGene00017576	RIA:390_510	0
cdh-8	WBGene00017576	RIA:510_650	0
cdh-8	WBGene00017576	RIA:gt_650	0
cdh-8	WBGene00017576	RIB:390_510	0
cdh-8	WBGene00017576	RIB:510_650	0
cdh-8	WBGene00017576	RIC:390_510	1827.5
cdh-8	WBGene00017576	RIC:510_650	345.5
cdh-8	WBGene00017576	RID:330_390	0
cdh-8	WBGene00017576	RID:510_650	0
cdh-8	WBGene00017576	RIH:390_510	57.4
cdh-8	WBGene00017576	RIM:330_390	0
cdh-8	WBGene00017576	RIM:390_510	0
cdh-8	WBGene00017576	RIM:510_650	0
cdh-8	WBGene00017576	RIS:390_510	0
cdh-8	WBGene00017576	RIS:510_650	0
cdh-8	WBGene00017576	RIS:gt_650	0
cdh-8	WBGene00017576	RIV:330_390	0
cdh-8	WBGene00017576	RIV:390_510	0
cdh-8	WBGene00017576	RIV:510_650	0
cdh-8	WBGene00017576	RMD:330_390	338.2
cdh-8	WBGene00017576	RMD:390_510	1008.5
cdh-8	WBGene00017576	RMD:510_650	351.3
cdh-8	WBGene00017576	RME:330_390	0
cdh-8	WBGene00017576	RME:390_510	0
cdh-8	WBGene00017576	RME:510_650	0
cdh-8	WBGene00017576	SIA:330_390	0
cdh-8	WBGene00017576	SIA:390_510	0
cdh-8	WBGene00017576	SIA:510_650	0
cdh-8	WBGene00017576	SIB:330_390	0
cdh-8	WBGene00017576	SIB:390_510	1017.2
cdh-8	WBGene00017576	SMB:330_390	0
cdh-8	WBGene00017576	SMB:390_510	0
cdh-8	WBGene00017576	SMB:510_650	0
cdh-8	WBGene00017576	SMD:330_390	0
cdh-8	WBGene00017576	SMD:390_510	4.4
cdh-8	WBGene00017576	SMD:510_650	0
cdh-8	WBGene00017576	SMD:gt_650	0
cdh-8	WBGene00017576	URB_and_possibly_URA:330_390	0
cdh-8	WBGene00017576	URB_and_possibly_URA:390_510	0
cdh-8	WBGene00017576	URX:390_510	702.4
cdh-8	WBGene00017576	URX:510_650	267.4
cdh-8	WBGene00017576	URX:gt_650	46.8
cdh-1	WBGene00019994	ADE:390_510	13
cdh-1	WBGene00019994	ADF:390_510	0
cdh-1	WBGene00019994	ADF:510_650	0
cdh-1	WBGene00019994	ADF_AWB_terminal_cells_but_undifferentiated	0
cdh-1	WBGene00019994	ADF:gt_650	0
cdh-1	WBGene00019994	ADL:330_390	0
cdh-1	WBGene00019994	ADL:390_510	1.9
cdh-1	WBGene00019994	ADL:510_650	0
cdh-1	WBGene00019994	ADL:gt_650	2.3
cdh-1	WBGene00019994	AFD:270_330	0
cdh-1	WBGene00019994	AFD:330_390	0
cdh-1	WBGene00019994	AFD:390_510	0
cdh-1	WBGene00019994	AFD:510_650	0
cdh-1	WBGene00019994	AFD:gt_650	0
cdh-1	WBGene00019994	AIA:510_650	16.6
cdh-1	WBGene00019994	AIB:330_390	0
cdh-1	WBGene00019994	AIB:390_510	0
cdh-1	WBGene00019994	AIB:510_650	144.6
cdh-1	WBGene00019994	AIM:330_390	0
cdh-1	WBGene00019994	AIM:390_510	0
cdh-1	WBGene00019994	AIM:510_650	170.5
cdh-1	WBGene00019994	AIN:390_510	0
cdh-1	WBGene00019994	AIY:390_510	0
cdh-1	WBGene00019994	AIY:510_650	0
cdh-1	WBGene00019994	AIY:gt_650	0
cdh-1	WBGene00019994	AIZ:390_510	0
cdh-1	WBGene00019994	ALA:330_390	0
cdh-1	WBGene00019994	ALA:390_510	0
cdh-1	WBGene00019994	ALA:510_650	25.8
cdh-1	WBGene00019994	ALM_BDU:390_510	0
cdh-1	WBGene00019994	ALM_BDU:510_650	0
cdh-1	WBGene00019994	ALM_PLM:gt_650	0
cdh-1	WBGene00019994	ASE:330_390	0
cdh-1	WBGene00019994	ASE:390_510	0
cdh-1	WBGene00019994	ASEL:gt_580	0
cdh-1	WBGene00019994	ASER:gt_580	0
cdh-1	WBGene00019994	ASG:390_510	0
cdh-1	WBGene00019994	ASG:510_650	0
cdh-1	WBGene00019994	ASG_AWA_terminal_cells_but_undifferentiated	0
cdh-1	WBGene00019994	ASH:330_390	0
cdh-1	WBGene00019994	ASH:390_510	0
cdh-1	WBGene00019994	ASH:510_650	0
cdh-1	WBGene00019994	ASH:gt_650	0
cdh-1	WBGene00019994	ASI:390_510	0
cdh-1	WBGene00019994	ASI:510_650	0
cdh-1	WBGene00019994	ASJ:330_390	0
cdh-1	WBGene00019994	ASJ:390_510	11
cdh-1	WBGene00019994	ASJ:510_650	0
cdh-1	WBGene00019994	ASJ:gt_650	0
cdh-1	WBGene00019994	ASK:390_510	0
cdh-1	WBGene00019994	ASK:510_650	0
cdh-1	WBGene00019994	AUA:330_390	0
cdh-1	WBGene00019994	AUA:390_510	20.1
cdh-1	WBGene00019994	AUA:510_650	0
cdh-1	WBGene00019994	AVA:330_390	0
cdh-1	WBGene00019994	AVA:390_510	0
cdh-1	WBGene00019994	AVA:510_650	0
cdh-1	WBGene00019994	AVA:gt_650	0
cdh-1	WBGene00019994	AVB:330_390	75
cdh-1	WBGene00019994	AVB:390_510	56.2
cdh-1	WBGene00019994	AVB:gt_650	73.5
cdh-1	WBGene00019994	AVD:390_510	0
cdh-1	WBGene00019994	AVD:510_650	0
cdh-1	WBGene00019994	AVE:330_390	10.5
cdh-1	WBGene00019994	AVE:390_510	0
cdh-1	WBGene00019994	AVE:510_650	45.1
cdh-1	WBGene00019994	AVG:330_390	0
cdh-1	WBGene00019994	AVG:390_510	0
cdh-1	WBGene00019994	AVG:510_650	0
cdh-1	WBGene00019994	AVH:330_390	0
cdh-1	WBGene00019994	AVH:390_510	0
cdh-1	WBGene00019994	AVH:510_650	4
cdh-1	WBGene00019994	AVJ:330_390	0
cdh-1	WBGene00019994	AVJ:390_510	0
cdh-1	WBGene00019994	AVK:390_510	7.7
cdh-1	WBGene00019994	AVK:510_650	9
cdh-1	WBGene00019994	AVK:gt_650	6.3
cdh-1	WBGene00019994	AVL:330_390	285.4
cdh-1	WBGene00019994	AVL:390_510	24.6
cdh-1	WBGene00019994	AVL:gt_650	0
cdh-1	WBGene00019994	AWA:330_390	0
cdh-1	WBGene00019994	AWA:390_510	0
cdh-1	WBGene00019994	AWA:510_650	0
cdh-1	WBGene00019994	AWA:gt_650	0
cdh-1	WBGene00019994	AWB:390_510	0
cdh-1	WBGene00019994	AWB:510_650	0
cdh-1	WBGene00019994	AWC:330_390	22.7
cdh-1	WBGene00019994	AWC:390_510	7.8
cdh-1	WBGene00019994	AWC:510_650	0
cdh-1	WBGene00019994	AWC:gt_650	0
cdh-1	WBGene00019994	BAG:390_510	5.9
cdh-1	WBGene00019994	BAG:510_650	20.6
cdh-1	WBGene00019994	CAN:330_390	0
cdh-1	WBGene00019994	CAN:390_510	0
cdh-1	WBGene00019994	CAN:510_650	0
cdh-1	WBGene00019994	CEP:390_510	0
cdh-1	WBGene00019994	CEP:510_650	0
cdh-1	WBGene00019994	DA:330_390	0
cdh-1	WBGene00019994	DA:390_450	0
cdh-1	WBGene00019994	DA:450_510	0
cdh-1	WBGene00019994	DA_DB:510_580	0
cdh-1	WBGene00019994	DA_DB:580_650	22.9
cdh-1	WBGene00019994	DA_DB:gt_650	0
cdh-1	WBGene00019994	DB:330_390	119.3
cdh-1	WBGene00019994	DB:390_450	48.9
cdh-1	WBGene00019994	DB:450_510	0
cdh-1	WBGene00019994	DD:330_390	8
cdh-1	WBGene00019994	DD:390_510	1.7
cdh-1	WBGene00019994	DD:510_650	0
cdh-1	WBGene00019994	DVA:330_390	0
cdh-1	WBGene00019994	DVA:390_510	0
cdh-1	WBGene00019994	DVA:510_650	0
cdh-1	WBGene00019994	DVA:gt_650	0
cdh-1	WBGene00019994	DVC:330_390	0
cdh-1	WBGene00019994	DVC:390_510	0
cdh-1	WBGene00019994	DVC:510_650	0
cdh-1	WBGene00019994	FLP:390_510	721.3
cdh-1	WBGene00019994	I5:330_390	0
cdh-1	WBGene00019994	I5:390_510	0
cdh-1	WBGene00019994	I5:510_650	0
cdh-1	WBGene00019994	IL1:390_510	0
cdh-1	WBGene00019994	IL1:510_650	0
cdh-1	WBGene00019994	IL2:330_390	0
cdh-1	WBGene00019994	IL2:390_510	48.5
cdh-1	WBGene00019994	IL2:510_650	0
cdh-1	WBGene00019994	MC:330_390	0
cdh-1	WBGene00019994	OLL:390_510	0
cdh-1	WBGene00019994	OLL:510_650	0
cdh-1	WBGene00019994	OLQ:390_510	0
cdh-1	WBGene00019994	OLQ:510_650	0
cdh-1	WBGene00019994	PHB_and_possibly_PHA:390_510	0
cdh-1	WBGene00019994	PHB_and_possibly_PHA:510_650	0
cdh-1	WBGene00019994	PVP:330_390	0
cdh-1	WBGene00019994	PVP:390_510	0
cdh-1	WBGene00019994	PVP:510_650	0
cdh-1	WBGene00019994	PVQ_and_possibly_PVC:330_390	0
cdh-1	WBGene00019994	PVQ_and_possibly_PVC:390_510	0
cdh-1	WBGene00019994	PVR:330_390	0
cdh-1	WBGene00019994	PVT:510_650	0
cdh-1	WBGene00019994	PVT:gt_650	0
cdh-1	WBGene00019994	RIA:330_390	0
cdh-1	WBGene00019994	RIA:390_510	8
cdh-1	WBGene00019994	RIA:510_650	146.5
cdh-1	WBGene00019994	RIA:gt_650	146.8
cdh-1	WBGene00019994	RIB:390_510	0
cdh-1	WBGene00019994	RIB:510_650	0
cdh-1	WBGene00019994	RIC:390_510	0
cdh-1	WBGene00019994	RIC:510_650	0
cdh-1	WBGene00019994	RID:330_390	0
cdh-1	WBGene00019994	RID:510_650	0
cdh-1	WBGene00019994	RIH:390_510	25.9
cdh-1	WBGene00019994	RIM:330_390	0
cdh-1	WBGene00019994	RIM:390_510	0
cdh-1	WBGene00019994	RIM:510_650	0
cdh-1	WBGene00019994	RIS:390_510	0
cdh-1	WBGene00019994	RIS:510_650	0
cdh-1	WBGene00019994	RIS:gt_650	65
cdh-1	WBGene00019994	RIV:330_390	506.6
cdh-1	WBGene00019994	RIV:390_510	158.2
cdh-1	WBGene00019994	RIV:510_650	0
cdh-1	WBGene00019994	RMD:330_390	0
cdh-1	WBGene00019994	RMD:390_510	35.2
cdh-1	WBGene00019994	RMD:510_650	167.7
cdh-1	WBGene00019994	RME:330_390	4.1
cdh-1	WBGene00019994	RME:390_510	198
cdh-1	WBGene00019994	RME:510_650	330.4
cdh-1	WBGene00019994	SIA:330_390	0
[truncated: 200 more rows]

## Sheet: Non-neuronal expression
Packer et al. 2019 (PMID: 31488706): Embryonic scRNA-seq
gene	gene.id	cell.bin	adjusted.tpm.estimate
cdh-3	WBGene00000395	AMsh:330_390	463.9
cdh-3	WBGene00000395	AMsh:390_450	1011.3
cdh-3	WBGene00000395	AMsh:450_510	185.3
cdh-3	WBGene00000395	AMsh:510_580	3.6
cdh-3	WBGene00000395	AMsh:580_650	0
cdh-3	WBGene00000395	AMsh:gt_650	15.7
cdh-3	WBGene00000395	AMso:330_390	0
cdh-3	WBGene00000395	AMso:390_450	85.1
cdh-3	WBGene00000395	AMso:450_510	0
cdh-3	WBGene00000395	AMso:510_580	0
cdh-3	WBGene00000395	AMso:580_650	21.3
cdh-3	WBGene00000395	Anterior_arcade_cell:390_450	1076.4
cdh-3	WBGene00000395	Anterior_arcade_cell:450_510	607.5
cdh-3	WBGene00000395	Anterior_arcade_cell:510_580	15.3
cdh-3	WBGene00000395	Anterior_arcade_cell:580_650	0
cdh-3	WBGene00000395	Arcade_cell_anterior_and_posterior:gt_650	35.3
cdh-3	WBGene00000395	B:270_330	0
cdh-3	WBGene00000395	B:330_390	0
cdh-3	WBGene00000395	B_F_K_Kp_U_Y:390_450	245.9
cdh-3	WBGene00000395	B_F_K_Kp_U_Y:450_510	0
cdh-3	WBGene00000395	B_F_K_Kp_U_Y:510_580	0
cdh-3	WBGene00000395	B_F_K_Kp_U_Y:580_650	259.7
cdh-3	WBGene00000395	BWM_anterior:210_270	0
cdh-3	WBGene00000395	BWM_anterior:270_330	2.2
cdh-3	WBGene00000395	BWM_anterior:330_390	21.3
cdh-3	WBGene00000395	BWM_anterior:390_450	10.9
cdh-3	WBGene00000395	BWM_anterior:450_510	1.9
cdh-3	WBGene00000395	BWM_anterior:510_580	0.7
cdh-3	WBGene00000395	BWM_anterior:580_650	0
cdh-3	WBGene00000395	BWM_anterior:gt_650	11.3
cdh-3	WBGene00000395	BWM_far_posterior:210_270	0
cdh-3	WBGene00000395	BWM_far_posterior:270_330	2.2
cdh-3	WBGene00000395	BWM_far_posterior:330_390	0
cdh-3	WBGene00000395	BWM_far_posterior:390_450	4.2
cdh-3	WBGene00000395	BWM_far_posterior:450_510	0
cdh-3	WBGene00000395	BWM_far_posterior:510_580	0
cdh-3	WBGene00000395	BWM_far_posterior:580_650	0
cdh-3	WBGene00000395	BWM_far_posterior:gt_650	0
cdh-3	WBGene00000395	BWM_head_row_1:270_330	0
cdh-3	WBGene00000395	BWM_head_row_1:330_390	5.2
cdh-3	WBGene00000395	BWM_head_row_1:390_450	5.2
cdh-3	WBGene00000395	BWM_head_row_1:450_510	6.9
cdh-3	WBGene00000395	BWM_head_row_1:510_580	0
cdh-3	WBGene00000395	BWM_head_row_1:580_650	7.8
cdh-3	WBGene00000395	BWM_head_row_1:gt_650	4.7
cdh-3	WBGene00000395	BWM_head_row_2:270_330	0
cdh-3	WBGene00000395	BWM_head_row_2:330_390	19.1
cdh-3	WBGene00000395	BWM_head_row_2:390_450	5.9
cdh-3	WBGene00000395	BWM_head_row_2:450_510	5.3
cdh-3	WBGene00000395	BWM_head_row_2:510_580	0
cdh-3	WBGene00000395	BWM_head_row_2:580_650	0
cdh-3	WBGene00000395	BWM_head_row_2:gt_650	0
cdh-3	WBGene00000395	BWM_posterior:210_270	0
cdh-3	WBGene00000395	BWM_posterior:270_330	0
cdh-3	WBGene00000395	BWM_posterior:330_390	4.1
cdh-3	WBGene00000395	BWM_posterior:390_450	3.2
cdh-3	WBGene00000395	BWM_posterior:450_510	2
cdh-3	WBGene00000395	BWM_posterior:510_580	3.3
cdh-3	WBGene00000395	BWM_posterior:580_650	2.8
cdh-3	WBGene00000395	BWM_posterior:gt_650	0
cdh-3	WBGene00000395	CEPsh:390_450	785.7
cdh-3	WBGene00000395	CEPsh:450_510	106.2
cdh-3	WBGene00000395	CEPso:390_450	219.5
cdh-3	WBGene00000395	CEPso:450_510	66.1
cdh-3	WBGene00000395	CEPso:510_580	51.2
cdh-3	WBGene00000395	Coelomocyte:330_390	0
cdh-3	WBGene00000395	Coelomocyte:390_450	14.4
cdh-3	WBGene00000395	Coelomocyte:450_510	7.4
cdh-3	WBGene00000395	Coelomocyte:510_650	0
cdh-3	WBGene00000395	Excretory_cell:270_390	712.8
cdh-3	WBGene00000395	Excretory_cell:390_450	709
cdh-3	WBGene00000395	Excretory_cell:450_510	392.2
cdh-3	WBGene00000395	Excretory_cell:510_580	188.2
cdh-3	WBGene00000395	Excretory_cell:580_650	54.1
cdh-3	WBGene00000395	Excretory_cell:gt_650	0
cdh-3	WBGene00000395	Excretory_duct:390_510	178.1
cdh-3	WBGene00000395	Excretory_duct_and_pore:270_390	82.3
cdh-3	WBGene00000395	Excretory_duct_and_pore:390_510	213.5
cdh-3	WBGene00000395	Excretory_gland:330_390	871
cdh-3	WBGene00000395	Excretory_gland:390_450	575
cdh-3	WBGene00000395	Excretory_gland:450_510	32.1
cdh-3	WBGene00000395	Excretory_gland:510_650	0
cdh-3	WBGene00000395	Excretory_pore_G1:390_510	302.3
cdh-3	WBGene00000395	F_U:270_330	1160
cdh-3	WBGene00000395	F_U:330_390	638.7
cdh-3	WBGene00000395	g1A:510_580	0
cdh-3	WBGene00000395	g1A:580_650	0
cdh-3	WBGene00000395	g1A_g1P:390_450	263.6
cdh-3	WBGene00000395	g1A_g1P:450_510	0
cdh-3	WBGene00000395	g1A:gt_650	0
cdh-3	WBGene00000395	g1P:510_580	0
cdh-3	WBGene00000395	g1P:580_650	0
cdh-3	WBGene00000395	g1P:gt_650	7
cdh-3	WBGene00000395	g2:330_390	41.5
cdh-3	WBGene00000395	g2:390_580	6.2
cdh-3	WBGene00000395	G2_and_W_blasts:270_330	19.4
cdh-3	WBGene00000395	G2_and_W_blasts:330_390	0
cdh-3	WBGene00000395	Germline:pseudotime_bin_1	5.8
cdh-3	WBGene00000395	Germline:pseudotime_bin_2	1.4
cdh-3	WBGene00000395	Germline:pseudotime_bin_3	1.2
cdh-3	WBGene00000395	GLR:330_390	1.2
cdh-3	WBGene00000395	GLR:390_450	0
cdh-3	WBGene00000395	GLR:450_510	0
cdh-3	WBGene00000395	hmc:390_450	4.7
cdh-3	WBGene00000395	hmc:450_510	0
cdh-3	WBGene00000395	hmc:510_580	0
cdh-3	WBGene00000395	hmc_and_homolog:330_390	0
cdh-3	WBGene00000395	hmc_homolog:390_450	0
cdh-3	WBGene00000395	hmc_homolog:450_510	36
cdh-3	WBGene00000395	hyp1_hyp2:330_390	1168.9
cdh-3	WBGene00000395	hyp1_hyp2:390_450	645.7
cdh-3	WBGene00000395	hyp1_hyp2:450_510	172.2
cdh-3	WBGene00000395	hyp1_hyp2:510_580	42.8
cdh-3	WBGene00000395	hyp1_hyp2:580_650	0
cdh-3	WBGene00000395	hyp3:330_390	132.7
cdh-3	WBGene00000395	hyp3:450_510	0
cdh-3	WBGene00000395	hyp4_hyp5_hyp6:270_330	19.6
cdh-3	WBGene00000395	hyp4_hyp5_hyp6:330_390	18.3
cdh-3	WBGene00000395	hyp4_hyp5_hyp6:390_450	14
cdh-3	WBGene00000395	hyp4_to_7_and_P_cells:450_510	22.6
cdh-3	WBGene00000395	hyp4_to_7_and_P_cells:510_580	0
cdh-3	WBGene00000395	hyp4_to_7_and_P_cells:580_650	0
cdh-3	WBGene00000395	hyp4_to_7_and_P_cells:gt_650	0
cdh-3	WBGene00000395	hyp7_AB_lineage:270_330	0.5
cdh-3	WBGene00000395	hyp7_AB_lineage:330_390	0.8
cdh-3	WBGene00000395	hyp7_AB_lineage:390_450	4.6
cdh-3	WBGene00000395	hyp7_C_lineage:270_330	2.5
cdh-3	WBGene00000395	hyp7_C_lineage:330_390	1.1
cdh-3	WBGene00000395	hyp7_C_lineage:390_450	4.9
cdh-3	WBGene00000395	ILsh_OLLsh_OLQsh:390_450	612.7
cdh-3	WBGene00000395	ILsh_OLLsh_OLQsh:450_510	144.1
cdh-3	WBGene00000395	ILso:390_450	736.9
cdh-3	WBGene00000395	ILso:450_510	104.8
cdh-3	WBGene00000395	ILso:510_580	0
cdh-3	WBGene00000395	Intestine:210_270	0
cdh-3	WBGene00000395	Intestine:270_330	0
cdh-3	WBGene00000395	Intestine:330_390	0
cdh-3	WBGene00000395	Intestine:390_450	7.1
cdh-3	WBGene00000395	Intestine_anterior:450_510	31.3
cdh-3	WBGene00000395	Intestine_anterior:510_580	0
cdh-3	WBGene00000395	Intestine_anterior:580_650	0
cdh-3	WBGene00000395	Intestine_anterior:gt_650	0.6
cdh-3	WBGene00000395	Intestine_far_posterior:450_510	0
cdh-3	WBGene00000395	Intestine_far_posterior:510_580	0
cdh-3	WBGene00000395	Intestine_far_posterior:580_650	0
cdh-3	WBGene00000395	Intestine_far_posterior:gt_650	0
cdh-3	WBGene00000395	Intestine_middle_and_posterior:450_510	1.9
cdh-3	WBGene00000395	Intestine_middle_and_posterior:gt_650	0
cdh-3	WBGene00000395	K_Kprime:330_390	652.5
cdh-3	WBGene00000395	mc1:330_390	61
cdh-3	WBGene00000395	mc1_mc2:270_330	0.5
cdh-3	WBGene00000395	mc2:330_390	1.6
cdh-3	WBGene00000395	mc2:390_450	0
cdh-3	WBGene00000395	mc3:270_330	0.8
cdh-3	WBGene00000395	mc3:330_390	14.8
cdh-3	WBGene00000395	mc3:390_510	148.8
cdh-3	WBGene00000395	M_cell:330_390	0
cdh-3	WBGene00000395	M_cell:390_450	3.6
cdh-3	WBGene00000395	M_cell:450_650	0
cdh-3	WBGene00000395	M_cell:gt_650	0
cdh-3	WBGene00000395	mu_int_mu_anal:330_390	15.9
cdh-3	WBGene00000395	mu_int_mu_anal:390_450	2.2
cdh-3	WBGene00000395	mu_int_mu_anal:450_510	0
cdh-3	WBGene00000395	mu_int_mu_anal:510_580	0
cdh-3	WBGene00000395	mu_int_mu_anal:580_650	0
cdh-3	WBGene00000395	mu_int_mu_anal:gt_650	0
cdh-3	WBGene00000395	mu_sph:390_450	0
cdh-3	WBGene00000395	mu_sph:450_510	0
cdh-3	WBGene00000395	mu_sph:510_580	0
cdh-3	WBGene00000395	mu_sph:580_650	0
cdh-3	WBGene00000395	P_cell:270_330	0
cdh-3	WBGene00000395	P_cell:330_390	1.7
cdh-3	WBGene00000395	P_cell:390_450	4.1
cdh-3	WBGene00000395	Pharyngeal_intestinal_valve:210_270	0
cdh-3	WBGene00000395	Pharyngeal_intestinal_valve:270_330	0
cdh-3	WBGene00000395	Pharyngeal_intestinal_valve:330_390	77.6
cdh-3	WBGene00000395	Pharyngeal_intestinal_valve:390_450	195.1
cdh-3	WBGene00000395	Pharyngeal_intestinal_valve:450_510	59.7
cdh-3	WBGene00000395	Pharyngeal_intestinal_valve:510_580	20.7
cdh-3	WBGene00000395	Pharyngeal_intestinal_valve:580_650	0
cdh-3	WBGene00000395	Pharyngeal_muscle_incomplete_dissociation:510_650	3.4
cdh-3	WBGene00000395	PHB_and_possibly_PHA:390_510	184.7
cdh-3	WBGene00000395	PHB_and_possibly_PHA:510_650	0
cdh-3	WBGene00000395	pm1_pm2:330_390	123
cdh-3	WBGene00000395	pm1_pm2:390_450	210.7
cdh-3	WBGene00000395	pm1_pm2:450_510	454.1
cdh-3	WBGene00000395	pm3_pm4_pm5:210_270	0
cdh-3	WBGene00000395	pm3_pm4_pm5:270_330	0
cdh-3	WBGene00000395	pm3_pm4_pm5:330_390	12.7
cdh-3	WBGene00000395	pm3_pm4_pm5:390_450	27.6
cdh-3	WBGene00000395	pm3_pm4_pm5:450_510	0
cdh-3	WBGene00000395	pm3_pm4_pm5:510_580	18.2
cdh-3	WBGene00000395	pm6:330_390	5.1
cdh-3	WBGene00000395	pm6:390_450	0
cdh-3	WBGene00000395	pm7:270_330	21.3
cdh-3	WBGene00000395	pm7:330_390	0
cdh-3	WBGene00000395	pm7:390_450	0
cdh-3	WBGene00000395	pm8:330_510	0
cdh-3	WBGene00000395	Possibly_ant_arc_V:510_650	0
cdh-3	WBGene00000395	Possibly_hyp1V:510_650	5.9
cdh-3	WBGene00000395	Posterior_arcade_cell:390_450	57.9
cdh-3	WBGene00000395	Posterior_arcade_cell:450_510	0
cdh-3	WBGene00000395	Posterior_arcade_cell:510_580	0
cdh-3	WBGene00000395	Posterior_arcade_cell:580_650	0
cdh-3	WBGene00000395	Rectal_gland:390_580	380.3
cdh-3	WBGene00000395	Rectal_gland:580_650	123.4
cdh-3	WBGene00000395	Seam_cell:270_330	0.5
cdh-3	WBGene00000395	Seam_cell:330_390	40.4
cdh-3	WBGene00000395	Seam_cell:390_450	826.1
cdh-3	WBGene00000395	Seam_cell:450_510	609.5
cdh-3	WBGene00000395	Seam_cell:510_580	41.9
cdh-3	WBGene00000395	Seam_cell:580_650	0
cdh-3	WBGene00000395	Seam_cell:gt_650	0
cdh-3	WBGene00000395	T:270_330	0
cdh-3	WBGene00000395	Tail_hypodermis:330_390	379.5
cdh-3	WBGene00000395	Tail_hypodermis:390_450	362.8
cdh-3	WBGene00000395	Tail_hypodermis:450_510	131.6
cdh-3	WBGene00000395	Tail_hypodermis:510_580	0
cdh-3	WBGene00000395	Tail_hypodermis:580_650	0
cdh-3	WBGene00000395	XXX:330_450	84.1
cdh-3	WBGene00000395	Y:270_330	0
cdh-3	WBGene00000395	Y:330_390	204.9
cdh-3	WBGene00000395	Z1_Z4:270_330	0
cdh-3	WBGene00000395	Z1_Z4:330_390	7.8
cdh-3	WBGene00000395	Z1_Z4:390_450	0
cdh-3	WBGene00000395	Z1_Z4:gt_650	0
cdh-4	WBGene00000396	ADEsh:390_510	63.5
cdh-4	WBGene00000396	AMsh:330_390	115.9
cdh-4	WBGene00000396	AMsh:390_450	101.1
cdh-4	WBGene00000396	AMsh:450_510	134.7
cdh-4	WBGene00000396	AMsh:510_580	0
cdh-4	WBGene00000396	AMsh:580_650	27
cdh-4	WBGene00000396	AMsh:gt_650	18.7
cdh-4	WBGene00000396	AMso:330_390	471.5
cdh-4	WBGene00000396	AMso:390_450	38.5
cdh-4	WBGene00000396	AMso:450_510	87.9
cdh-4	WBGene00000396	AMso:510_580	0
cdh-4	WBGene00000396	AMso:580_650	0
cdh-4	WBGene00000396	Anterior_arcade_cell:390_450	348.7
cdh-4	WBGene00000396	Anterior_arcade_cell:450_510	60.1
cdh-4	WBGene00000396	Anterior_arcade_cell:510_580	172.6
cdh-4	WBGene00000396	Anterior_arcade_cell:580_650	254
cdh-4	WBGene00000396	Arcade_cell_anterior_and_posterior:gt_650	287.6
cdh-4	WBGene00000396	B:270_330	429.3
cdh-4	WBGene00000396	B:330_390	152.3
cdh-4	WBGene00000396	B_F_K_Kp_U_Y:390_450	225.7
cdh-4	WBGene00000396	B_F_K_Kp_U_Y:450_510	312.5
cdh-4	WBGene00000396	B_F_K_Kp_U_Y:510_580	358.5
cdh-4	WBGene00000396	B_F_K_Kp_U_Y:580_650	229.2
cdh-4	WBGene00000396	BWM_anterior:210_270	230
cdh-4	WBGene00000396	BWM_anterior:270_330	162.5
cdh-4	WBGene00000396	BWM_anterior:330_390	32.2
cdh-4	WBGene00000396	BWM_anterior:390_450	17.2
cdh-4	WBGene00000396	BWM_anterior:450_510	6.1
cdh-4	WBGene00000396	BWM_anterior:510_580	51.8
cdh-4	WBGene00000396	BWM_anterior:580_650	24.6
cdh-4	WBGene00000396	BWM_anterior:gt_650	48.1
cdh-4	WBGene00000396	BWM_far_posterior:210_270	157.2
cdh-4	WBGene00000396	BWM_far_posterior:270_330	118.7
cdh-4	WBGene00000396	BWM_far_posterior:330_390	109.9
cdh-4	WBGene00000396	BWM_far_posterior:390_450	3.9
cdh-4	WBGene00000396	BWM_far_posterior:450_510	6.8
cdh-4	WBGene00000396	BWM_far_posterior:510_580	8.1
cdh-4	WBGene00000396	BWM_far_posterior:580_650	0
cdh-4	WBGene00000396	BWM_far_posterior:gt_650	0
cdh-4	WBGene00000396	BWM_head_row_1:270_330	48.9
cdh-4	WBGene00000396	BWM_head_row_1:330_390	61
cdh-4	WBGene00000396	BWM_head_row_1:390_450	15.1
cdh-4	WBGene00000396	BWM_head_row_1:450_510	28.1
cdh-4	WBGene00000396	BWM_head_row_1:510_580	0
cdh-4	WBGene00000396	BWM_head_row_1:580_650	13
cdh-4	WBGene00000396	BWM_head_row_1:gt_650	16.9
cdh-4	WBGene00000396	BWM_head_row_2:270_330	73.6
cdh-4	WBGene00000396	BWM_head_row_2:330_390	20.1
cdh-4	WBGene00000396	BWM_head_row_2:390_450	25.5
cdh-4	WBGene00000396	BWM_head_row_2:450_510	15.3
cdh-4	WBGene00000396	BWM_head_row_2:510_580	0
cdh-4	WBGene00000396	BWM_head_row_2:580_650	1.3
cdh-4	WBGene00000396	BWM_head_row_2:gt_650	0
cdh-4	WBGene00000396	BWM_posterior:210_270	144.1
cdh-4	WBGene00000396	BWM_posterior:270_330	68.2
cdh-4	WBGene00000396	BWM_posterior:330_390	34.9
cdh-4	WBGene00000396	BWM_posterior:390_450	10.4
cdh-4	WBGene00000396	BWM_posterior:450_510	14.6
cdh-4	WBGene00000396	BWM_posterior:510_580	29.3
cdh-4	WBGene00000396	BWM_posterior:580_650	6.1
cdh-4	WBGene00000396	BWM_posterior:gt_650	22.9
cdh-4	WBGene00000396	CEPsh:390_450	59.7
cdh-4	WBGene00000396	CEPsh:450_510	0
cdh-4	WBGene00000396	CEPso:390_450	135.8
cdh-4	WBGene00000396	CEPso:450_510	171.1
cdh-4	WBGene00000396	CEPso:510_580	234.7
cdh-4	WBGene00000396	Coelomocyte:330_390	43.2
cdh-4	WBGene00000396	Coelomocyte:390_450	25.6
cdh-4	WBGene00000396	Coelomocyte:450_510	61.4
cdh-4	WBGene00000396	Coelomocyte:510_650	0
cdh-4	WBGene00000396	Excretory_cell:270_390	73.4
cdh-4	WBGene00000396	Excretory_cell:390_450	13.7
cdh-4	WBGene00000396	Excretory_cell:450_510	2.5
cdh-4	WBGene00000396	Excretory_cell:510_580	10.8
cdh-4	WBGene00000396	Excretory_cell:580_650	31.3
cdh-4	WBGene00000396	Excretory_cell:gt_650	9.2
cdh-4	WBGene00000396	Excretory_duct:390_510	220.9
cdh-4	WBGene00000396	Excretory_duct_and_pore:270_390	174.5
cdh-4	WBGene00000396	Excretory_duct_and_pore:390_510	305.5
cdh-4	WBGene00000396	Excretory_gland:330_390	236.4
cdh-4	WBGene00000396	Excretory_gland:390_450	68.4
cdh-4	WBGene00000396	Excretory_gland:450_510	120.9
cdh-4	WBGene00000396	Excretory_gland:510_650	215.8
cdh-4	WBGene00000396	Excretory_pore_G1:390_510	82.6
cdh-4	WBGene00000396	F_U:270_330	445.5
cdh-4	WBGene00000396	F_U:330_390	235.9
cdh-4	WBGene00000396	g1A:510_580	316.5
cdh-4	WBGene00000396	g1A:580_650	62.9
cdh-4	WBGene00000396	g1A_g1P:390_450	302.9
cdh-4	WBGene00000396	g1A_g1P:450_510	392
cdh-4	WBGene00000396	g1A:gt_650	0
cdh-4	WBGene00000396	g1P:510_580	123
cdh-4	WBGene00000396	g1P:580_650	0
cdh-4	WBGene00000396	g1P:gt_650	10.5
cdh-4	WBGene00000396	g2:330_390	458.1
cdh-4	WBGene00000396	g2:390_580	278.1
cdh-4	WBGene00000396	G2_and_W_blasts:270_330	77.9
cdh-4	WBGene00000396	G2_and_W_blasts:330_390	162.1
cdh-4	WBGene00000396	Germline:pseudotime_bin_1	91.7
cdh-4	WBGene00000396	Germline:pseudotime_bin_2	49
cdh-4	WBGene00000396	Germline:pseudotime_bin_3	27.3
cdh-4	WBGene00000396	GLR:330_390	26.4
cdh-4	WBGene00000396	GLR:390_450	129.6
cdh-4	WBGene00000396	GLR:450_510	0
cdh-4	WBGene00000396	hmc:390_450	205.4
cdh-4	WBGene00000396	hmc:450_510	52.7
cdh-4	WBGene00000396	hmc:510_580	100
cdh-4	WBGene00000396	hmc_and_homolog:330_390	59.5
cdh-4	WBGene00000396	hmc_homolog:390_450	169.4
cdh-4	WBGene00000396	hmc_homolog:450_510	173.1
cdh-4	WBGene00000396	hyp1_hyp2:330_390	214.9
cdh-4	WBGene00000396	hyp1_hyp2:390_450	145.4
cdh-4	WBGene00000396	hyp1_hyp2:450_510	46.4
cdh-4	WBGene00000396	hyp1_hyp2:510_580	116.5
cdh-4	WBGene00000396	hyp1_hyp2:580_650	22.2
cdh-4	WBGene00000396	hyp3:330_390	340.2
cdh-4	WBGene00000396	hyp3:450_510	66.4
cdh-4	WBGene00000396	hyp4_hyp5_hyp6:270_330	320.9
cdh-4	WBGene00000396	hyp4_hyp5_hyp6:330_390	235.6
cdh-4	WBGene00000396	hyp4_hyp5_hyp6:390_450	115.9
cdh-4	WBGene00000396	hyp4_to_7_and_P_cells:450_510	7.4
cdh-4	WBGene00000396	hyp4_to_7_and_P_cells:510_580	19.7
cdh-4	WBGene00000396	hyp4_to_7_and_P_cells:580_650	4.6
cdh-4	WBGene00000396	hyp4_to_7_and_P_cells:gt_650	37.1
cdh-4	WBGene00000396	hyp7_AB_lineage:270_330	168.8
cdh-4	WBGene00000396	hyp7_AB_lineage:330_390	120.5
cdh-4	WBGene00000396	hyp7_AB_lineage:390_450	71.3
cdh-4	WBGene00000396	hyp7_C_lineage:270_330	88.6
cdh-4	WBGene00000396	hyp7_C_lineage:330_390	63.7
cdh-4	WBGene00000396	hyp7_C_lineage:390_450	21.3
cdh-4	WBGene00000396	ILsh_OLLsh_OLQsh:390_450	144.4
cdh-4	WBGene00000396	ILsh_OLLsh_OLQsh:450_510	85.6
cdh-4	WBGene00000396	ILso:390_450	255.3
cdh-4	WBGene00000396	ILso:450_510	149.6
cdh-4	WBGene00000396	ILso:510_580	266.4
cdh-4	WBGene00000396	Intestine:210_270	129.5
cdh-4	WBGene00000396	Intestine:270_330	111.1
cdh-4	WBGene00000396	Intestine:330_390	58.3
cdh-4	WBGene00000396	Intestine:390_450	20.9
cdh-4	WBGene00000396	Intestine_anterior:450_510	28.6
cdh-4	WBGene00000396	Intestine_anterior:510_580	58.7
cdh-4	WBGene00000396	Intestine_anterior:580_650	43.5
cdh-4	WBGene00000396	Intestine_anterior:gt_650	9.8
cdh-4	WBGene00000396	Intestine_far_posterior:450_510	13.6
cdh-4	WBGene00000396	Intestine_far_posterior:510_580	6.7
cdh-4	WBGene00000396	Intestine_far_posterior:580_650	15.9
cdh-4	WBGene00000396	Intestine_far_posterior:gt_650	3.6
cdh-4	WBGene00000396	Intestine_middle_and_posterior:450_510	6.5
cdh-4	WBGene00000396	Intestine_middle_and_posterior:gt_650	5.6
cdh-4	WBGene00000396	K_Kprime:330_390	200.3
cdh-4	WBGene00000396	mc1:330_390	139.8
cdh-4	WBGene00000396	mc1_mc2:270_330	309.9
cdh-4	WBGene00000396	mc2:330_390	174.2
cdh-4	WBGene00000396	mc2:390_450	139.4
cdh-4	WBGene00000396	mc3:270_330	312.1
cdh-4	WBGene00000396	mc3:330_390	183.7
cdh-4	WBGene00000396	mc3:390_510	207.7
cdh-4	WBGene00000396	MC:390_510	721.3
cdh-4	WBGene00000396	M_cell:330_390	88.4
cdh-4	WBGene00000396	M_cell:390_450	55.3
cdh-4	WBGene00000396	M_cell:450_650	1.8
cdh-4	WBGene00000396	M_cell:gt_650	0
cdh-4	WBGene00000396	mu_int_mu_anal:330_390	89
cdh-4	WBGene00000396	mu_int_mu_anal:390_450	98.2
cdh-4	WBGene00000396	mu_int_mu_anal:450_510	127.8
cdh-4	WBGene00000396	mu_int_mu_anal:510_580	120.1
cdh-4	WBGene00000396	mu_int_mu_anal:580_650	180.2
cdh-4	WBGene00000396	mu_int_mu_anal:gt_650	147.1
cdh-4	WBGene00000396	mu_sph:390_450	0
cdh-4	WBGene00000396	mu_sph:450_510	40.2
cdh-4	WBGene00000396	mu_sph:510_580	4.4
cdh-4	WBGene00000396	mu_sph:580_650	0
cdh-4	WBGene00000396	P_cell:270_330	102.4
cdh-4	WBGene00000396	P_cell:330_390	118.9
cdh-4	WBGene00000396	P_cell:390_450	20.8
cdh-4	WBGene00000396	Pharyngeal_intestinal_valve:210_270	258.3
cdh-4	WBGene00000396	Pharyngeal_intestinal_valve:270_330	203.9
cdh-4	WBGene00000396	Pharyngeal_intestinal_valve:330_390	135.9
cdh-4	WBGene00000396	Pharyngeal_intestinal_valve:390_450	60.3
cdh-4	WBGene00000396	Pharyngeal_intestinal_valve:450_510	274.7
cdh-4	WBGene00000396	Pharyngeal_intestinal_valve:510_580	310.5
cdh-4	WBGene00000396	Pharyngeal_intestinal_valve:580_650	884.7
cdh-4	WBGene00000396	Pharyngeal_muscle_incomplete_dissociation:510_650	362.6
cdh-4	WBGene00000396	PHB_and_possibly_PHA:390_510	340.2
cdh-4	WBGene00000396	PHB_and_possibly_PHA:510_650	60.5
cdh-4	WBGene00000396	pm1_pm2:330_390	131.2
cdh-4	WBGene00000396	pm1_pm2:390_450	524.4
cdh-4	WBGene00000396	pm1_pm2:450_510	831.4
cdh-4	WBGene00000396	pm3_pm4_pm5:210_270	230.9
cdh-4	WBGene00000396	pm3_pm4_pm5:270_330	224.4
cdh-4	WBGene00000396	pm3_pm4_pm5:330_390	230.6
cdh-4	WBGene00000396	pm3_pm4_pm5:390_450	161.7
cdh-4	WBGene00000396	pm3_pm4_pm5:450_510	243.9
cdh-4	WBGene00000396	pm3_pm4_pm5:510_580	220
cdh-4	WBGene00000396	pm6:330_390	385.1
cdh-4	WBGene00000396	pm6:390_450	489.6
cdh-4	WBGene00000396	pm7:270_330	301.9
cdh-4	WBGene00000396	pm7:330_390	485.8
cdh-4	WBGene00000396	pm7:390_450	780.7
cdh-4	WBGene00000396	pm8:330_510	652.3
cdh-4	WBGene00000396	Possibly_ant_arc_V:510_650	112.4
cdh-4	WBGene00000396	Possibly_hyp1V:510_650	11.1
cdh-4	WBGene00000396	Posterior_arcade_cell:390_450	0
cdh-4	WBGene00000396	Posterior_arcade_cell:450_510	134.8
cdh-4	WBGene00000396	Posterior_arcade_cell:510_580	179.7
cdh-4	WBGene00000396	Posterior_arcade_cell:580_650	218
cdh-4	WBGene00000396	Rectal_gland:390_580	197.6
cdh-4	WBGene00000396	Rectal_gland:580_650	208.5
cdh-4	WBGene00000396	Seam_cell:270_330	130
cdh-4	WBGene00000396	Seam_cell:330_390	52.1
cdh-4	WBGene00000396	Seam_cell:390_450	39.6
cdh-4	WBGene00000396	Seam_cell:450_510	6.1
cdh-4	WBGene00000396	Seam_cell:510_580	1.1
cdh-4	WBGene00000396	Seam_cell:580_650	8.6
cdh-4	WBGene00000396	Seam_cell:gt_650	75.6
cdh-4	WBGene00000396	T:270_330	282.5
cdh-4	WBGene00000396	Tail_hypodermis:330_390	196.6
cdh-4	WBGene00000396	Tail_hypodermis:390_450	111.1
cdh-4	WBGene00000396	Tail_hypodermis:450_510	15.1
cdh-4	WBGene00000396	Tail_hypodermis:510_580	53.9
cdh-4	WBGene00000396	Tail_hypodermis:580_650	0
cdh-4	WBGene00000396	XXX:330_450	361.3
cdh-4	WBGene00000396	Y:270_330	0
cdh-4	WBGene00000396	Y:330_390	703.3
cdh-4	WBGene00000396	Z1_Z4:270_330	173.3
cdh-4	WBGene00000396	Z1_Z4:330_390	96.4
cdh-4	WBGene00000396	Z1_Z4:390_450	0
cdh-4	WBGene00000396	Z1_Z4:gt_650	56.5
cdh-5	WBGene00000397	ADEsh:390_510	0
cdh-5	WBGene00000397	AMsh:330_390	0
cdh-5	WBGene00000397	AMsh:390_450	4
cdh-5	WBGene00000397	AMsh:450_510	2.3
cdh-5	WBGene00000397	AMsh:510_580	0
cdh-5	WBGene00000397	AMsh:580_650	0
cdh-5	WBGene00000397	AMsh:gt_650	0
cdh-5	WBGene00000397	AMso:330_390	0
cdh-5	WBGene00000397	AMso:390_450	0
cdh-5	WBGene00000397	AMso:450_510	0
cdh-5	WBGene00000397	AMso:510_580	0
cdh-5	WBGene00000397	AMso:580_650	0
cdh-5	WBGene00000397	Anterior_arcade_cell:390_450	45.8
cdh-5	WBGene00000397	Anterior_arcade_cell:450_510	284.9
cdh-5	WBGene00000397	Anterior_arcade_cell:510_580	792.5
cdh-5	WBGene00000397	Anterior_arcade_cell:580_650	0
cdh-5	WBGene00000397	Arcade_cell_anterior_and_posterior:gt_650	0
cdh-5	WBGene00000397	B:270_330	0
cdh-5	WBGene00000397	B:330_390	0
cdh-5	WBGene00000397	B_F_K_Kp_U_Y:390_450	0
cdh-5	WBGene00000397	B_F_K_Kp_U_Y:450_510	0
cdh-5	WBGene00000397	B_F_K_Kp_U_Y:510_580	0
cdh-5	WBGene00000397	B_F_K_Kp_U_Y:580_650	0
cdh-5	WBGene00000397	BWM_anterior:210_270	0
cdh-5	WBGene00000397	BWM_anterior:270_330	0
cdh-5	WBGene00000397	BWM_anterior:330_390	0
cdh-5	WBGene00000397	BWM_anterior:390_450	1.1
cdh-5	WBGene00000397	BWM_anterior:450_510	4.7
cdh-5	WBGene00000397	BWM_anterior:510_580	0
cdh-5	WBGene00000397	BWM_anterior:580_650	0
cdh-5	WBGene00000397	BWM_anterior:gt_650	0
cdh-5	WBGene00000397	BWM_far_posterior:210_270	0
cdh-5	WBGene00000397	BWM_far_posterior:270_330	0
cdh-5	WBGene00000397	BWM_far_posterior:330_390	0
cdh-5	WBGene00000397	BWM_far_posterior:390_450	0
cdh-5	WBGene00000397	BWM_far_posterior:450_510	0
cdh-5	WBGene00000397	BWM_far_posterior:510_580	0
cdh-5	WBGene00000397	BWM_far_posterior:580_650	0
cdh-5	WBGene00000397	BWM_far_posterior:gt_650	0
cdh-5	WBGene00000397	BWM_head_row_1:270_330	0
cdh-5	WBGene00000397	BWM_head_row_1:330_390	0
cdh-5	WBGene00000397	BWM_head_row_1:390_450	0
cdh-5	WBGene00000397	BWM_head_row_1:450_510	0
cdh-5	WBGene00000397	BWM_head_row_1:510_580	0
cdh-5	WBGene00000397	BWM_head_row_1:580_650	1.9
cdh-5	WBGene00000397	BWM_head_row_1:gt_650	0
cdh-5	WBGene00000397	BWM_head_row_2:270_330	0
cdh-5	WBGene00000397	BWM_head_row_2:330_390	0
cdh-5	WBGene00000397	BWM_head_row_2:390_450	0
cdh-5	WBGene00000397	BWM_head_row_2:450_510	3.8
cdh-5	WBGene00000397	BWM_head_row_2:510_580	0
cdh-5	WBGene00000397	BWM_head_row_2:580_650	0
cdh-5	WBGene00000397	BWM_head_row_2:gt_650	0
cdh-5	WBGene00000397	BWM_posterior:210_270	0
cdh-5	WBGene00000397	BWM_posterior:270_330	0
cdh-5	WBGene00000397	BWM_posterior:330_390	0
cdh-5	WBGene00000397	BWM_posterior:390_450	1.4
cdh-5	WBGene00000397	BWM_posterior:450_510	0
cdh-5	WBGene00000397	BWM_posterior:510_580	0.3
cdh-5	WBGene00000397	BWM_posterior:580_650	0
cdh-5	WBGene00000397	BWM_posterior:gt_650	6.7
cdh-5	WBGene00000397	CEPsh:390_450	0
cdh-5	WBGene00000397	CEPsh:450_510	0
cdh-5	WBGene00000397	CEPso:390_450	0
cdh-5	WBGene00000397	CEPso:450_510	1.9
cdh-5	WBGene00000397	CEPso:510_580	0
cdh-5	WBGene00000397	Coelomocyte:330_390	0
cdh-5	WBGene00000397	Coelomocyte:390_450	0
cdh-5	WBGene00000397	Coelomocyte:450_510	0
cdh-5	WBGene00000397	Coelomocyte:510_650	0
cdh-5	WBGene00000397	Excretory_cell:270_390	0
cdh-5	WBGene00000397	Excretory_cell:390_450	0
cdh-5	WBGene00000397	Excretory_cell:450_510	0
cdh-5	WBGene00000397	Excretory_cell:510_580	11.3
cdh-5	WBGene00000397	Excretory_cell:580_650	0
cdh-5	WBGene00000397	Excretory_cell:gt_650	0
cdh-5	WBGene00000397	Excretory_duct:390_510	0
cdh-5	WBGene00000397	Excretory_duct_and_pore:270_390	0
cdh-5	WBGene00000397	Excretory_duct_and_pore:390_510	0
cdh-5	WBGene00000397	Excretory_gland:330_390	0
cdh-5	WBGene00000397	Excretory_gland:390_450	0
cdh-5	WBGene00000397	Excretory_gland:450_510	0
cdh-5	WBGene00000397	Excretory_gland:510_650	0
cdh-5	WBGene00000397	Excretory_pore_G1:390_510	0
cdh-5	WBGene00000397	F_U:270_330	0
cdh-5	WBGene00000397	F_U:330_390	0
cdh-5	WBGene00000397	g1A:510_580	0
cdh-5	WBGene00000397	g1A:580_650	18.7
cdh-5	WBGene00000397	g1A_g1P:390_450	50.6
cdh-5	WBGene00000397	g1A_g1P:450_510	53.4
cdh-5	WBGene00000397	g1A:gt_650	0
cdh-5	WBGene00000397	g1P:510_580	76.9
cdh-5	WBGene00000397	g1P:580_650	0
cdh-5	WBGene00000397	g1P:gt_650	0
cdh-5	WBGene00000397	g2:330_390	0
cdh-5	WBGene00000397	g2:390_580	8.3
cdh-5	WBGene00000397	G2_and_W_blasts:270_330	0
cdh-5	WBGene00000397	G2_and_W_blasts:330_390	0
cdh-5	WBGene00000397	Germline:pseudotime_bin_1	0
cdh-5	WBGene00000397	Germline:pseudotime_bin_2	1.8
cdh-5	WBGene00000397	Germline:pseudotime_bin_3	0
cdh-5	WBGene00000397	GLR:330_390	0
cdh-5	WBGene00000397	GLR:390_450	0
cdh-5	WBGene00000397	GLR:450_510	0
cdh-5	WBGene00000397	hmc:390_450	0
cdh-5	WBGene00000397	hmc:450_510	0
cdh-5	WBGene00000397	hmc:510_580	0
cdh-5	WBGene00000397	hmc_and_homolog:330_390	0
cdh-5	WBGene00000397	hmc_homolog:390_450	0
cdh-5	WBGene00000397	hmc_homolog:450_510	0
cdh-5	WBGene00000397	hyp1_hyp2:330_390	0
cdh-5	WBGene00000397	hyp1_hyp2:390_450	0
cdh-5	WBGene00000397	hyp1_hyp2:450_510	0
cdh-5	WBGene00000397	hyp1_hyp2:510_580	0
cdh-5	WBGene00000397	hyp1_hyp2:580_650	0
cdh-5	WBGene00000397	hyp3:330_390	0
cdh-5	WBGene00000397	hyp3:450_510	0
cdh-5	WBGene00000397	hyp4_hyp5_hyp6:270_330	0
cdh-5	WBGene00000397	hyp4_hyp5_hyp6:330_390	0
cdh-5	WBGene00000397	hyp4_hyp5_hyp6:390_450	0
cdh-5	WBGene00000397	hyp4_to_7_and_P_cells:450_510	0
cdh-5	WBGene00000397	hyp4_to_7_and_P_cells:510_580	0
cdh-5	WBGene00000397	hyp4_to_7_and_P_cells:580_650	0
cdh-5	WBGene00000397	hyp4_to_7_and_P_cells:gt_650	0
cdh-5	WBGene00000397	hyp7_AB_lineage:270_330	0.1
cdh-5	WBGene00000397	hyp7_AB_lineage:330_390	0
cdh-5	WBGene00000397	hyp7_AB_lineage:390_450	1.9
cdh-5	WBGene00000397	hyp7_C_lineage:270_330	0
cdh-5	WBGene00000397	hyp7_C_lineage:330_390	0
cdh-5	WBGene00000397	hyp7_C_lineage:390_450	0.4
cdh-5	WBGene00000397	ILsh_OLLsh_OLQsh:390_450	0
cdh-5	WBGene00000397	ILsh_OLLsh_OLQsh:450_510	0
cdh-5	WBGene00000397	ILso:390_450	0
cdh-5	WBGene00000397	ILso:450_510	0
cdh-5	WBGene00000397	ILso:510_580	0
cdh-5	WBGene00000397	Intestine:210_270	0
cdh-5	WBGene00000397	Intestine:270_330	0
cdh-5	WBGene00000397	Intestine:330_390	1.1
cdh-5	WBGene00000397	Intestine:390_450	0.2
cdh-5	WBGene00000397	Intestine_anterior:450_510	48.2
cdh-5	WBGene00000397	Intestine_anterior:510_580	101.2
cdh-5	WBGene00000397	Intestine_anterior:580_650	25.8
cdh-5	WBGene00000397	Intestine_anterior:gt_650	5.5
cdh-5	WBGene00000397	Intestine_far_posterior:450_510	0
cdh-5	WBGene00000397	Intestine_far_posterior:510_580	0
cdh-5	WBGene00000397	Intestine_far_posterior:580_650	0
cdh-5	WBGene00000397	Intestine_far_posterior:gt_650	0
cdh-5	WBGene00000397	Intestine_middle_and_posterior:450_510	0
cdh-5	WBGene00000397	Intestine_middle_and_posterior:gt_650	0
cdh-5	WBGene00000397	K_Kprime:330_390	0
cdh-5	WBGene00000397	mc1:330_390	318.6
cdh-5	WBGene00000397	mc1_mc2:270_330	0
cdh-5	WBGene00000397	mc2:330_390	432.5
cdh-5	WBGene00000397	mc2:390_450	1000.8
cdh-5	WBGene00000397	mc3:270_330	0
cdh-5	WBGene00000397	mc3:330_390	91.8
cdh-5	WBGene00000397	mc3:390_510	876.6
cdh-5	WBGene00000397	M_cell:330_390	0
cdh-5	WBGene00000397	M_cell:390_450	1.5
cdh-5	WBGene00000397	M_cell:450_650	0
cdh-5	WBGene00000397	M_cell:gt_650	0
cdh-5	WBGene00000397	mu_int_mu_anal:330_390	0
cdh-5	WBGene00000397	mu_int_mu_anal:390_450	0
cdh-5	WBGene00000397	mu_int_mu_anal:450_510	0
cdh-5	WBGene00000397	mu_int_mu_anal:510_580	0
cdh-5	WBGene00000397	mu_int_mu_anal:580_650	0
cdh-5	WBGene00000397	mu_int_mu_anal:gt_650	0
cdh-5	WBGene00000397	mu_sph:390_450	0
cdh-5	WBGene00000397	mu_sph:450_510	0
cdh-5	WBGene00000397	mu_sph:510_580	0
cdh-5	WBGene00000397	mu_sph:580_650	0
cdh-5	WBGene00000397	P_cell:270_330	0
cdh-5	WBGene00000397	P_cell:330_390	0
cdh-5	WBGene00000397	P_cell:390_450	0
cdh-5	WBGene00000397	Pharyngeal_intestinal_valve:210_270	0
cdh-5	WBGene00000397	Pharyngeal_intestinal_valve:270_330	0
cdh-5	WBGene00000397	Pharyngeal_intestinal_valve:330_390	45.1
cdh-5	WBGene00000397	Pharyngeal_intestinal_valve:390_450	578.6
cdh-5	WBGene00000397	Pharyngeal_intestinal_valve:450_510	548.5
cdh-5	WBGene00000397	Pharyngeal_intestinal_valve:510_580	879
cdh-5	WBGene00000397	Pharyngeal_intestinal_valve:580_650	752
cdh-5	WBGene00000397	Pharyngeal_muscle_incomplete_dissociation:510_650	596.1
cdh-5	WBGene00000397	PHB_and_possibly_PHA:390_510	0
cdh-5	WBGene00000397	PHB_and_possibly_PHA:510_650	0
cdh-5	WBGene00000397	pm1_pm2:330_390	6.1
cdh-5	WBGene00000397	pm1_pm2:390_450	165.3
cdh-5	WBGene00000397	pm1_pm2:450_510	398.3
cdh-5	WBGene00000397	pm3_pm4_pm5:210_270	1.2
cdh-5	WBGene00000397	pm3_pm4_pm5:270_330	0
cdh-5	WBGene00000397	pm3_pm4_pm5:330_390	181.7
cdh-5	WBGene00000397	pm3_pm4_pm5:390_450	753.1
cdh-5	WBGene00000397	pm3_pm4_pm5:450_510	1092.1
cdh-5	WBGene00000397	pm3_pm4_pm5:510_580	986.5
cdh-5	WBGene00000397	pm6:330_390	926.2
cdh-5	WBGene00000397	pm6:390_450	1722.9
cdh-5	WBGene00000397	pm7:270_330	0
cdh-5	WBGene00000397	pm7:330_390	249.7
cdh-5	WBGene00000397	pm7:390_450	1493.3
cdh-5	WBGene00000397	pm8:330_510	482.7
cdh-5	WBGene00000397	Possibly_ant_arc_V:510_650	149.6
cdh-5	WBGene00000397	Possibly_hyp1V:510_650	0
cdh-5	WBGene00000397	Posterior_arcade_cell:390_450	0
cdh-5	WBGene00000397	Posterior_arcade_cell:450_510	194.8
cdh-5	WBGene00000397	Posterior_arcade_cell:510_580	580.7
cdh-5	WBGene00000397	Posterior_arcade_cell:580_650	22
cdh-5	WBGene00000397	Rectal_gland:390_580	0
cdh-5	WBGene00000397	Rectal_gland:580_650	0
cdh-5	WBGene00000397	Seam_cell:270_330	0.3
cdh-5	WBGene00000397	Seam_cell:330_390	0
cdh-5	WBGene00000397	Seam_cell:390_450	0
cdh-5	WBGene00000397	Seam_cell:450_510	0
cdh-5	WBGene00000397	Seam_cell:510_580	0
cdh-5	WBGene00000397	Seam_cell:580_650	0
cdh-5	WBGene00000397	Seam_cell:gt_650	0
cdh-5	WBGene00000397	T:270_330	0
cdh-5	WBGene00000397	Tail_hypodermis:330_390	0
cdh-5	WBGene00000397	Tail_hypodermis:390_450	0
cdh-5	WBGene00000397	Tail_hypodermis:450_510	0
cdh-5	WBGene00000397	Tail_hypodermis:510_580	0
cdh-5	WBGene00000397	Tail_hypodermis:580_650	0
cdh-5	WBGene00000397	XXX:330_450	0
cdh-5	WBGene00000397	Y:270_330	0
cdh-5	WBGene00000397	Y:330_390	0
cdh-5	WBGene00000397	Z1_Z4:270_330	0
cdh-5	WBGene00000397	Z1_Z4:330_390	2.4
cdh-5	WBGene00000397	Z1_Z4:390_450	0
cdh-5	WBGene00000397	Z1_Z4:gt_650	0
cdh-7	WBGene00000399	ADEsh:390_510	0
cdh-7	WBGene00000399	AMsh:330_390	0
cdh-7	WBGene00000399	AMsh:390_450	0
cdh-7	WBGene00000399	AMsh:450_510	0
cdh-7	WBGene00000399	AMsh:510_580	0
cdh-7	WBGene00000399	AMsh:580_650	0
cdh-7	WBGene00000399	AMsh:gt_650	0
cdh-7	WBGene00000399	AMso:330_390	0
cdh-7	WBGene00000399	AMso:390_450	0
cdh-7	WBGene00000399	AMso:450_510	0
cdh-7	WBGene00000399	AMso:510_580	0
cdh-7	WBGene00000399	AMso:580_650	0
cdh-7	WBGene00000399	Anterior_arcade_cell:390_450	0
cdh-7	WBGene00000399	Anterior_arcade_cell:450_510	0
cdh-7	WBGene00000399	Anterior_arcade_cell:510_580	0
cdh-7	WBGene00000399	Anterior_arcade_cell:580_650	0
cdh-7	WBGene00000399	Arcade_cell_anterior_and_posterior:gt_650	0
cdh-7	WBGene00000399	B:270_330	0
cdh-7	WBGene00000399	B:330_390	0
cdh-7	WBGene00000399	B_F_K_Kp_U_Y:390_450	0
cdh-7	WBGene00000399	B_F_K_Kp_U_Y:450_510	0
cdh-7	WBGene00000399	B_F_K_Kp_U_Y:510_580	0
cdh-7	WBGene00000399	B_F_K_Kp_U_Y:580_650	0
cdh-7	WBGene00000399	BWM_anterior:210_270	0
cdh-7	WBGene00000399	BWM_anterior:270_330	0
cdh-7	WBGene00000399	BWM_anterior:330_390	0
cdh-7	WBGene00000399	BWM_anterior:390_450	0
cdh-7	WBGene00000399	BWM_anterior:450_510	0
cdh-7	WBGene00000399	BWM_anterior:510_580	0
cdh-7	WBGene00000399	BWM_anterior:580_650	0
cdh-7	WBGene00000399	BWM_anterior:gt_650	0
cdh-7	WBGene00000399	BWM_far_posterior:210_270	0
cdh-7	WBGene00000399	BWM_far_posterior:270_330	0
cdh-7	WBGene00000399	BWM_far_posterior:330_390	0
cdh-7	WBGene00000399	BWM_far_posterior:390_450	0
cdh-7	WBGene00000399	BWM_far_posterior:450_510	0
cdh-7	WBGene00000399	BWM_far_posterior:510_580	0
cdh-7	WBGene00000399	BWM_far_posterior:580_650	0
cdh-7	WBGene00000399	BWM_far_posterior:gt_650	0
cdh-7	WBGene00000399	BWM_head_row_1:270_330	0
cdh-7	WBGene00000399	BWM_head_row_1:330_390	0
cdh-7	WBGene00000399	BWM_head_row_1:390_450	0
cdh-7	WBGene00000399	BWM_head_row_1:450_510	0
cdh-7	WBGene00000399	BWM_head_row_1:510_580	0
cdh-7	WBGene00000399	BWM_head_row_1:580_650	0
cdh-7	WBGene00000399	BWM_head_row_1:gt_650	0
cdh-7	WBGene00000399	BWM_head_row_2:270_330	0
cdh-7	WBGene00000399	BWM_head_row_2:330_390	0
cdh-7	WBGene00000399	BWM_head_row_2:390_450	0
cdh-7	WBGene00000399	BWM_head_row_2:450_510	0
cdh-7	WBGene00000399	BWM_head_row_2:510_580	0
cdh-7	WBGene00000399	BWM_head_row_2:580_650	0
cdh-7	WBGene00000399	BWM_head_row_2:gt_650	0
cdh-7	WBGene00000399	BWM_posterior:210_270	0
cdh-7	WBGene00000399	BWM_posterior:270_330	0
cdh-7	WBGene00000399	BWM_posterior:330_390	0
cdh-7	WBGene00000399	BWM_posterior:390_450	0
cdh-7	WBGene00000399	BWM_posterior:450_510	0
cdh-7	WBGene00000399	BWM_posterior:510_580	0
cdh-7	WBGene00000399	BWM_posterior:580_650	0
cdh-7	WBGene00000399	BWM_posterior:gt_650	0
cdh-7	WBGene00000399	CEPsh:390_450	0
cdh-7	WBGene00000399	CEPsh:450_510	0
cdh-7	WBGene00000399	CEPso:390_450	0
cdh-7	WBGene00000399	CEPso:450_510	0
cdh-7	WBGene00000399	CEPso:510_580	0
cdh-7	WBGene00000399	Coelomocyte:330_390	0
cdh-7	WBGene00000399	Coelomocyte:390_450	0
cdh-7	WBGene00000399	Coelomocyte:450_510	0
cdh-7	WBGene00000399	Coelomocyte:510_650	0
cdh-7	WBGene00000399	Excretory_cell:270_390	0
cdh-7	WBGene00000399	Excretory_cell:390_450	0
cdh-7	WBGene00000399	Excretory_cell:450_510	0
cdh-7	WBGene00000399	Excretory_cell:510_580	0
cdh-7	WBGene00000399	Excretory_cell:580_650	0
cdh-7	WBGene00000399	Excretory_cell:gt_650	0
cdh-7	WBGene00000399	Excretory_duct:390_510	0
cdh-7	WBGene00000399	Excretory_duct_and_pore:270_390	0
cdh-7	WBGene00000399	Excretory_duct_and_pore:390_510	0
cdh-7	WBGene00000399	Excretory_gland:330_390	0
cdh-7	WBGene00000399	Excretory_gland:390_450	0
cdh-7	WBGene00000399	Excretory_gland:450_510	0
cdh-7	WBGene00000399	Excretory_gland:510_650	0
cdh-7	WBGene00000399	Excretory_pore_G1:390_510	0
cdh-7	WBGene00000399	F_U:270_330	0
cdh-7	WBGene00000399	F_U:330_390	0
cdh-7	WBGene00000399	g1A:510_580	0
cdh-7	WBGene00000399	g1A:580_650	0
cdh-7	WBGene00000399	g1A_g1P:390_450	0
cdh-7	WBGene00000399	g1A_g1P:450_510	0
cdh-7	WBGene00000399	g1A:gt_650	0
cdh-7	WBGene00000399	g1P:510_580	0
cdh-7	WBGene00000399	g1P:580_650	0
cdh-7	WBGene00000399	g1P:gt_650	0
cdh-7	WBGene00000399	g2:330_390	0
cdh-7	WBGene00000399	g2:390_580	0
cdh-7	WBGene00000399	G2_and_W_blasts:270_330	0
cdh-7	WBGene00000399	G2_and_W_blasts:330_390	0
cdh-7	WBGene00000399	Germline:pseudotime_bin_1	0
cdh-7	WBGene00000399	Germline:pseudotime_bin_2	0
cdh-7	WBGene00000399	Germline:pseudotime_bin_3	0
cdh-7	WBGene00000399	GLR:330_390	0
cdh-7	WBGene00000399	GLR:390_450	0
cdh-7	WBGene00000399	GLR:450_510	0
cdh-7	WBGene00000399	hmc:390_450	0
cdh-7	WBGene00000399	hmc:450_510	0
cdh-7	WBGene00000399	hmc:510_580	0
cdh-7	WBGene00000399	hmc_and_homolog:330_390	0
cdh-7	WBGene00000399	hmc_homolog:390_450	0
cdh-7	WBGene00000399	hmc_homolog:450_510	0
cdh-7	WBGene00000399	hyp1_hyp2:330_390	0
cdh-7	WBGene00000399	hyp1_hyp2:390_450	0
cdh-7	WBGene00000399	hyp1_hyp2:450_510	0
cdh-7	WBGene00000399	hyp1_hyp2:510_580	0
cdh-7	WBGene00000399	hyp1_hyp2:580_650	0
cdh-7	WBGene00000399	hyp3:330_390	0
cdh-7	WBGene00000399	hyp3:450_510	0
cdh-7	WBGene00000399	hyp4_hyp5_hyp6:270_330	0
cdh-7	WBGene00000399	hyp4_hyp5_hyp6:330_390	0
cdh-7	WBGene00000399	hyp4_hyp5_hyp6:390_450	0
cdh-7	WBGene00000399	hyp4_to_7_and_P_cells:450_510	0
cdh-7	WBGene00000399	hyp4_to_7_and_P_cells:510_580	0
cdh-7	WBGene00000399	hyp4_to_7_and_P_cells:580_650	0
cdh-7	WBGene00000399	hyp4_to_7_and_P_cells:gt_650	0
cdh-7	WBGene00000399	hyp7_AB_lineage:270_330	0
cdh-7	WBGene00000399	hyp7_AB_lineage:330_390	0
cdh-7	WBGene00000399	hyp7_AB_lineage:390_450	0
cdh-7	WBGene00000399	hyp7_C_lineage:270_330	0
cdh-7	WBGene00000399	hyp7_C_lineage:330_390	0
cdh-7	WBGene00000399	hyp7_C_lineage:390_450	0
cdh-7	WBGene00000399	ILsh_OLLsh_OLQsh:390_450	0
cdh-7	WBGene00000399	ILsh_OLLsh_OLQsh:450_510	0
cdh-7	WBGene00000399	ILso:390_450	0
cdh-7	WBGene00000399	ILso:450_510	0
cdh-7	WBGene00000399	ILso:510_580	0
cdh-7	WBGene00000399	Intestine:210_270	0
cdh-7	WBGene00000399	Intestine:270_330	0
cdh-7	WBGene00000399	Intestine:330_390	0
cdh-7	WBGene00000399	Intestine:390_450	0
cdh-7	WBGene00000399	Intestine_anterior:450_510	0
cdh-7	WBGene00000399	Intestine_anterior:510_580	0
cdh-7	WBGene00000399	Intestine_anterior:580_650	0
cdh-7	WBGene00000399	Intestine_anterior:gt_650	0
cdh-7	WBGene00000399	Intestine_far_posterior:450_510	0
cdh-7	WBGene00000399	Intestine_far_posterior:510_580	0
cdh-7	WBGene00000399	Intestine_far_posterior:580_650	0
cdh-7	WBGene00000399	Intestine_far_posterior:gt_650	0
cdh-7	WBGene00000399	Intestine_middle_and_posterior:450_510	0
cdh-7	WBGene00000399	Intestine_middle_and_posterior:gt_650	0
cdh-7	WBGene00000399	K_Kprime:330_390	0
cdh-7	WBGene00000399	mc1:330_390	0
cdh-7	WBGene00000399	mc1_mc2:270_330	0
cdh-7	WBGene00000399	mc2:330_390	0
cdh-7	WBGene00000399	mc2:390_450	0
cdh-7	WBGene00000399	mc3:270_330	0
cdh-7	WBGene00000399	mc3:330_390	0
cdh-7	WBGene00000399	mc3:390_510	0
cdh-7	WBGene00000399	M_cell:330_390	0
cdh-7	WBGene00000399	M_cell:390_450	0
cdh-7	WBGene00000399	M_cell:450_650	0
cdh-7	WBGene00000399	M_cell:gt_650	0
cdh-7	WBGene00000399	mu_int_mu_anal:330_390	0
cdh-7	WBGene00000399	mu_int_mu_anal:390_450	0
cdh-7	WBGene00000399	mu_int_mu_anal:450_510	0
cdh-7	WBGene00000399	mu_int_mu_anal:510_580	0
cdh-7	WBGene00000399	mu_int_mu_anal:580_650	0
cdh-7	WBGene00000399	mu_int_mu_anal:gt_650	0
cdh-7	WBGene00000399	mu_sph:390_450	0
cdh-7	WBGene00000399	mu_sph:450_510	0
cdh-7	WBGene00000399	mu_sph:510_580	0
cdh-7	WBGene00000399	mu_sph:580_650	0
cdh-7	WBGene00000399	P_cell:270_330	0
cdh-7	WBGene00000399	P_cell:330_390	0
cdh-7	WBGene00000399	P_cell:390_450	0
cdh-7	WBGene00000399	Pharyngeal_intestinal_valve:210_270	0
cdh-7	WBGene00000399	Pharyngeal_intestinal_valve:270_330	0
cdh-7	WBGene00000399	Pharyngeal_intestinal_valve:330_390	0
cdh-7	WBGene00000399	Pharyngeal_intestinal_valve:390_450	0
cdh-7	WBGene00000399	Pharyngeal_intestinal_valve:450_510	0
cdh-7	WBGene00000399	Pharyngeal_intestinal_valve:510_580	0
cdh-7	WBGene00000399	Pharyngeal_intestinal_valve:580_650	0
cdh-7	WBGene00000399	Pharyngeal_muscle_incomplete_dissociation:510_650	0
cdh-7	WBGene00000399	pm1_pm2:330_390	0
cdh-7	WBGene00000399	pm1_pm2:390_450	0
cdh-7	WBGene00000399	pm1_pm2:450_510	0
cdh-7	WBGene00000399	pm3_pm4_pm5:210_270	0
cdh-7	WBGene00000399	pm3_pm4_pm5:270_330	0
cdh-7	WBGene00000399	pm3_pm4_pm5:330_390	0
cdh-7	WBGene00000399	pm3_pm4_pm5:390_450	0
cdh-7	WBGene00000399	pm3_pm4_pm5:450_510	0
cdh-7	WBGene00000399	pm3_pm4_pm5:510_580	0
cdh-7	WBGene00000399	pm6:330_390	0
cdh-7	WBGene00000399	pm6:390_450	0
cdh-7	WBGene00000399	pm7:270_330	0
cdh-7	WBGene00000399	pm7:330_390	0
cdh-7	WBGene00000399	pm7:390_450	0
cdh-7	WBGene00000399	pm8:330_510	0
cdh-7	WBGene00000399	Possibly_ant_arc_V:510_650	0
cdh-7	WBGene00000399	Possibly_hyp1V:510_650	0
cdh-7	WBGene00000399	Posterior_arcade_cell:390_450	0
cdh-7	WBGene00000399	Posterior_arcade_cell:450_510	0
cdh-7	WBGene00000399	Posterior_arcade_cell:510_580	0
cdh-7	WBGene00000399	Posterior_arcade_cell:580_650	0
cdh-7	WBGene00000399	Rectal_gland:390_580	0
cdh-7	WBGene00000399	Rectal_gland:580_650	0
cdh-7	WBGene00000399	Seam_cell:270_330	0
cdh-7	WBGene00000399	Seam_cell:330_390	0
cdh-7	WBGene00000399	Seam_cell:390_450	0
cdh-7	WBGene00000399	Seam_cell:450_510	0
cdh-7	WBGene00000399	Seam_cell:510_580	0.4
cdh-7	WBGene00000399	Seam_cell:580_650	0
cdh-7	WBGene00000399	Seam_cell:gt_650	0
cdh-7	WBGene00000399	T:270_330	0
cdh-7	WBGene00000399	Tail_hypodermis:330_390	0
cdh-7	WBGene00000399	Tail_hypodermis:390_450	0
cdh-7	WBGene00000399	Tail_hypodermis:450_510	0
cdh-7	WBGene00000399	Tail_hypodermis:510_580	0
cdh-7	WBGene00000399	Tail_hypodermis:580_650	0
cdh-7	WBGene00000399	XXX:330_450	0
cdh-7	WBGene00000399	Y:270_330	0
cdh-7	WBGene00000399	Y:330_390	0
cdh-7	WBGene00000399	Z1_Z4:270_330	0
cdh-7	WBGene00000399	Z1_Z4:330_390	0
cdh-7	WBGene00000399	Z1_Z4:390_450	0
cdh-7	WBGene00000399	Z1_Z4:gt_650	0
cdh-9	WBGene00000401	ADEsh:390_510	0
cdh-9	WBGene00000401	AMsh:330_390	0
cdh-9	WBGene00000401	AMsh:390_450	0
cdh-9	WBGene00000401	AMsh:450_510	5.9
cdh-9	WBGene00000401	AMsh:510_580	0
cdh-9	WBGene00000401	AMsh:580_650	0
cdh-9	WBGene00000401	AMsh:gt_650	0
cdh-9	WBGene00000401	AMso:330_390	0
cdh-9	WBGene00000401	AMso:390_450	0
cdh-9	WBGene00000401	AMso:450_510	41.5
cdh-9	WBGene00000401	AMso:510_580	0
cdh-9	WBGene00000401	AMso:580_650	0
cdh-9	WBGene00000401	Anterior_arcade_cell:390_450	0
cdh-9	WBGene00000401	Anterior_arcade_cell:450_510	0
cdh-9	WBGene00000401	Anterior_arcade_cell:510_580	0
cdh-9	WBGene00000401	Anterior_arcade_cell:580_650	0
cdh-9	WBGene00000401	Arcade_cell_anterior_and_posterior:gt_650	0
cdh-9	WBGene00000401	B:270_330	0
cdh-9	WBGene00000401	B:330_390	0
cdh-9	WBGene00000401	B_F_K_Kp_U_Y:390_450	123.3
cdh-9	WBGene00000401	B_F_K_Kp_U_Y:450_510	312.4
cdh-9	WBGene00000401	B_F_K_Kp_U_Y:510_580	130.3
cdh-9	WBGene00000401	B_F_K_Kp_U_Y:580_650	3.6
cdh-9	WBGene00000401	BWM_anterior:210_270	0
cdh-9	WBGene00000401	BWM_anterior:270_330	0.9
cdh-9	WBGene00000401	BWM_anterior:330_390	2.4
cdh-9	WBGene00000401	BWM_anterior:390_450	41.4
cdh-9	WBGene00000401	BWM_anterior:450_510	14.6
cdh-9	WBGene00000401	BWM_anterior:510_580	0
cdh-9	WBGene00000401	BWM_anterior:580_650	0
cdh-9	WBGene00000401	BWM_anterior:gt_650	25.2
cdh-9	WBGene00000401	BWM_far_posterior:210_270	0
cdh-9	WBGene00000401	BWM_far_posterior:270_330	2
cdh-9	WBGene00000401	BWM_far_posterior:330_390	0
cdh-9	WBGene00000401	BWM_far_posterior:390_450	9.3
cdh-9	WBGene00000401	BWM_far_posterior:450_510	0
cdh-9	WBGene00000401	BWM_far_posterior:510_580	0
cdh-9	WBGene00000401	BWM_far_posterior:580_650	0
cdh-9	WBGene00000401	BWM_far_posterior:gt_650	0
cdh-9	WBGene00000401	BWM_head_row_1:270_330	0
cdh-9	WBGene00000401	BWM_head_row_1:330_390	0
cdh-9	WBGene00000401	BWM_head_row_1:390_450	4.9
cdh-9	WBGene00000401	BWM_head_row_1:450_510	3.8
cdh-9	WBGene00000401	BWM_head_row_1:510_580	0
cdh-9	WBGene00000401	BWM_head_row_1:580_650	0
cdh-9	WBGene00000401	BWM_head_row_1:gt_650	0
cdh-9	WBGene00000401	BWM_head_row_2:270_330	0
cdh-9	WBGene00000401	BWM_head_row_2:330_390	0
cdh-9	WBGene00000401	BWM_head_row_2:390_450	15.9
cdh-9	WBGene00000401	BWM_head_row_2:450_510	1.4
cdh-9	WBGene00000401	BWM_head_row_2:510_580	0
cdh-9	WBGene00000401	BWM_head_row_2:580_650	0
cdh-9	WBGene00000401	BWM_head_row_2:gt_650	0
cdh-9	WBGene00000401	BWM_posterior:210_270	2.1
cdh-9	WBGene00000401	BWM_posterior:270_330	0
cdh-9	WBGene00000401	BWM_posterior:330_390	0
cdh-9	WBGene00000401	BWM_posterior:390_450	6.3
cdh-9	WBGene00000401	BWM_posterior:450_510	0.2
cdh-9	WBGene00000401	BWM_posterior:510_580	1
cdh-9	WBGene00000401	BWM_posterior:580_650	0
cdh-9	WBGene00000401	BWM_posterior:gt_650	0
cdh-9	WBGene00000401	CEPsh:390_450	20
cdh-9	WBGene00000401	CEPsh:450_510	0
cdh-9	WBGene00000401	CEPso:390_450	0
cdh-9	WBGene00000401	CEPso:450_510	0
cdh-9	WBGene00000401	CEPso:510_580	0
cdh-9	WBGene00000401	Coelomocyte:330_390	7.5
cdh-9	WBGene00000401	Coelomocyte:390_450	2.1
cdh-9	WBGene00000401	Coelomocyte:450_510	0
cdh-9	WBGene00000401	Coelomocyte:510_650	0
cdh-9	WBGene00000401	Excretory_cell:270_390	0
cdh-9	WBGene00000401	Excretory_cell:390_450	27.6
cdh-9	WBGene00000401	Excretory_cell:450_510	0
cdh-9	WBGene00000401	Excretory_cell:510_580	0
cdh-9	WBGene00000401	Excretory_cell:580_650	0
cdh-9	WBGene00000401	Excretory_cell:gt_650	0
cdh-9	WBGene00000401	Excretory_duct:390_510	0
cdh-9	WBGene00000401	Excretory_duct_and_pore:270_390	0
cdh-9	WBGene00000401	Excretory_duct_and_pore:390_510	0
cdh-9	WBGene00000401	Excretory_gland:330_390	406.3
cdh-9	WBGene00000401	Excretory_gland:390_450	313.1
cdh-9	WBGene00000401	Excretory_gland:450_510	0
cdh-9	WBGene00000401	Excretory_gland:510_650	0
cdh-9	WBGene00000401	Excretory_pore_G1:390_510	0
cdh-9	WBGene00000401	F_U:270_330	0
cdh-9	WBGene00000401	F_U:330_390	140.6
cdh-9	WBGene00000401	g1A:510_580	0
cdh-9	WBGene00000401	g1A:580_650	0
cdh-9	WBGene00000401	g1A_g1P:390_450	27.7
cdh-9	WBGene00000401	g1A_g1P:450_510	67.2
cdh-9	WBGene00000401	g1A:gt_650	3.6
cdh-9	WBGene00000401	g1P:510_580	0
cdh-9	WBGene00000401	g1P:580_650	0
cdh-9	WBGene00000401	g1P:gt_650	0
cdh-9	WBGene00000401	g2:330_390	0
cdh-9	WBGene00000401	g2:390_580	8
cdh-9	WBGene00000401	G2_and_W_blasts:270_330	0
cdh-9	WBGene00000401	G2_and_W_blasts:330_390	0
cdh-9	WBGene00000401	Germline:pseudotime_bin_1	0
cdh-9	WBGene00000401	Germline:pseudotime_bin_2	0.2
cdh-9	WBGene00000401	Germline:pseudotime_bin_3	0
cdh-9	WBGene00000401	GLR:330_390	0
cdh-9	WBGene00000401	GLR:390_450	0
cdh-9	WBGene00000401	GLR:450_510	24.5
cdh-9	WBGene00000401	hmc:390_450	0
cdh-9	WBGene00000401	hmc:450_510	0
cdh-9	WBGene00000401	hmc:510_580	0
cdh-9	WBGene00000401	hmc_and_homolog:330_390	0
cdh-9	WBGene00000401	hmc_homolog:390_450	0
cdh-9	WBGene00000401	hmc_homolog:450_510	0
cdh-9	WBGene00000401	hyp1_hyp2:330_390	2.5
cdh-9	WBGene00000401	hyp1_hyp2:390_450	0
cdh-9	WBGene00000401	hyp1_hyp2:450_510	1.5
cdh-9	WBGene00000401	hyp1_hyp2:510_580	0
cdh-9	WBGene00000401	hyp1_hyp2:580_650	21
cdh-9	WBGene00000401	hyp3:330_390	803.3
cdh-9	WBGene00000401	hyp3:450_510	1783.4
cdh-9	WBGene00000401	hyp4_hyp5_hyp6:270_330	4.2
cdh-9	WBGene00000401	hyp4_hyp5_hyp6:330_390	0
cdh-9	WBGene00000401	hyp4_hyp5_hyp6:390_450	0
cdh-9	WBGene00000401	hyp4_to_7_and_P_cells:450_510	0
cdh-9	WBGene00000401	hyp4_to_7_and_P_cells:510_580	0.4
cdh-9	WBGene00000401	hyp4_to_7_and_P_cells:580_650	0
cdh-9	WBGene00000401	hyp4_to_7_and_P_cells:gt_650	0
cdh-9	WBGene00000401	hyp7_AB_lineage:270_330	0
cdh-9	WBGene00000401	hyp7_AB_lineage:330_390	0
cdh-9	WBGene00000401	hyp7_AB_lineage:390_450	0
cdh-9	WBGene00000401	hyp7_C_lineage:270_330	0
cdh-9	WBGene00000401	hyp7_C_lineage:330_390	0
cdh-9	WBGene00000401	hyp7_C_lineage:390_450	0
cdh-9	WBGene00000401	ILsh_OLLsh_OLQsh:390_450	8.7
cdh-9	WBGene00000401	ILsh_OLLsh_OLQsh:450_510	0.9
cdh-9	WBGene00000401	ILso:390_450	83.2
cdh-9	WBGene00000401	ILso:450_510	39.3
cdh-9	WBGene00000401	ILso:510_580	51.6
cdh-9	WBGene00000401	Intestine:210_270	0
cdh-9	WBGene00000401	Intestine:270_330	0
cdh-9	WBGene00000401	Intestine:330_390	0.5
cdh-9	WBGene00000401	Intestine:390_450	0
cdh-9	WBGene00000401	Intestine_anterior:450_510	39.3
cdh-9	WBGene00000401	Intestine_anterior:510_580	88.6
cdh-9	WBGene00000401	Intestine_anterior:580_650	19.3
cdh-9	WBGene00000401	Intestine_anterior:gt_650	0
cdh-9	WBGene00000401	Intestine_far_posterior:450_510	4
cdh-9	WBGene00000401	Intestine_far_posterior:510_580	0
cdh-9	WBGene00000401	Intestine_far_posterior:580_650	0
cdh-9	WBGene00000401	Intestine_far_posterior:gt_650	0
cdh-9	WBGene00000401	Intestine_middle_and_posterior:450_510	2.7
cdh-9	WBGene00000401	Intestine_middle_and_posterior:gt_650	0
cdh-9	WBGene00000401	K_Kprime:330_390	0
cdh-9	WBGene00000401	mc1:330_390	77.5
cdh-9	WBGene00000401	mc1_mc2:270_330	12.7
cdh-9	WBGene00000401	mc2:330_390	52.1
cdh-9	WBGene00000401	mc2:390_450	20.9
cdh-9	WBGene00000401	mc3:270_330	12.1
cdh-9	WBGene00000401	mc3:330_390	31.5
cdh-9	WBGene00000401	mc3:390_510	41.6
cdh-9	WBGene00000401	MC:330_390	0
cdh-9	WBGene00000401	MC:390_510	199.2
cdh-9	WBGene00000401	M_cell:330_390	0
cdh-9	WBGene00000401	M_cell:390_450	0
cdh-9	WBGene00000401	M_cell:450_650	0
cdh-9	WBGene00000401	M_cell:gt_650	0
cdh-9	WBGene00000401	mu_int_mu_anal:330_390	0
cdh-9	WBGene00000401	mu_int_mu_anal:390_450	0
cdh-9	WBGene00000401	mu_int_mu_anal:450_510	3.7
cdh-9	WBGene00000401	mu_int_mu_anal:510_580	0
cdh-9	WBGene00000401	mu_int_mu_anal:580_650	0
cdh-9	WBGene00000401	mu_int_mu_anal:gt_650	0
cdh-9	WBGene00000401	mu_sph:390_450	0
cdh-9	WBGene00000401	mu_sph:450_510	0
cdh-9	WBGene00000401	mu_sph:510_580	0
cdh-9	WBGene00000401	mu_sph:580_650	0
cdh-9	WBGene00000401	P_cell:270_330	0
cdh-9	WBGene00000401	P_cell:330_390	0
cdh-9	WBGene00000401	P_cell:390_450	0
cdh-9	WBGene00000401	Pharyngeal_intestinal_valve:210_270	0
cdh-9	WBGene00000401	Pharyngeal_intestinal_valve:270_330	0
cdh-9	WBGene00000401	Pharyngeal_intestinal_valve:330_390	63
cdh-9	WBGene00000401	Pharyngeal_intestinal_valve:390_450	337.2
cdh-9	WBGene00000401	Pharyngeal_intestinal_valve:450_510	426
cdh-9	WBGene00000401	Pharyngeal_intestinal_valve:510_580	487.1
cdh-9	WBGene00000401	Pharyngeal_intestinal_valve:580_650	336.9
cdh-9	WBGene00000401	Pharyngeal_muscle_incomplete_dissociation:510_650	250.8
cdh-9	WBGene00000401	pm1_pm2:330_390	428.1
cdh-9	WBGene00000401	pm1_pm2:390_450	314.7
cdh-9	WBGene00000401	pm1_pm2:450_510	301.8
cdh-9	WBGene00000401	pm3_pm4_pm5:210_270	3.9
cdh-9	WBGene00000401	pm3_pm4_pm5:270_330	40.6
cdh-9	WBGene00000401	pm3_pm4_pm5:330_390	210.2
cdh-9	WBGene00000401	pm3_pm4_pm5:390_450	489.9
cdh-9	WBGene00000401	pm3_pm4_pm5:450_510	611.4
cdh-9	WBGene00000401	pm3_pm4_pm5:510_580	438.5
cdh-9	WBGene00000401	pm6:330_390	419
cdh-9	WBGene00000401	pm6:390_450	341.1
cdh-9	WBGene00000401	pm7:270_330	23.4
cdh-9	WBGene00000401	pm7:330_390	146.7
cdh-9	WBGene00000401	pm7:390_450	136.2
cdh-9	WBGene00000401	pm8:330_510	573
cdh-9	WBGene00000401	Possibly_ant_arc_V:510_650	19.3
cdh-9	WBGene00000401	Possibly_hyp1V:510_650	0
cdh-9	WBGene00000401	Posterior_arcade_cell:390_450	0
cdh-9	WBGene00000401	Posterior_arcade_cell:450_510	0
cdh-9	WBGene00000401	Posterior_arcade_cell:510_580	0
cdh-9	WBGene00000401	Posterior_arcade_cell:580_650	0
cdh-9	WBGene00000401	Rectal_gland:390_580	0
cdh-9	WBGene00000401	Rectal_gland:580_650	2.7
cdh-9	WBGene00000401	Seam_cell:270_330	1.6
cdh-9	WBGene00000401	Seam_cell:330_390	0
cdh-9	WBGene00000401	Seam_cell:390_450	7.2
cdh-9	WBGene00000401	Seam_cell:450_510	1.8
cdh-9	WBGene00000401	Seam_cell:510_580	0
cdh-9	WBGene00000401	Seam_cell:580_650	0.3
cdh-9	WBGene00000401	Seam_cell:gt_650	0
cdh-9	WBGene00000401	T:270_330	0
cdh-9	WBGene00000401	Tail_hypodermis:330_390	0
cdh-9	WBGene00000401	Tail_hypodermis:390_450	0
cdh-9	WBGene00000401	Tail_hypodermis:450_510	0
cdh-9	WBGene00000401	Tail_hypodermis:510_580	0
cdh-9	WBGene00000401	Tail_hypodermis:580_650	0
cdh-9	WBGene00000401	XXX:330_450	304.3
cdh-9	WBGene00000401	Y:270_330	0
cdh-9	WBGene00000401	Y:330_390	8
cdh-9	WBGene00000401	Z1_Z4:270_330	0
cdh-9	WBGene00000401	Z1_Z4:330_390	1.2
cdh-9	WBGene00000401	Z1_Z4:390_450	62.6
cdh-9	WBGene00000401	Z1_Z4:gt_650	0
cdh-10	WBGene00000402	ADEsh:390_510	0
cdh-10	WBGene00000402	AMsh:330_390	0
cdh-10	WBGene00000402	AMsh:390_450	0
cdh-10	WBGene00000402	AMsh:450_510	0
cdh-10	WBGene00000402	AMsh:510_580	0
cdh-10	WBGene00000402	AMsh:580_650	0
cdh-10	WBGene00000402	AMsh:gt_650	0
cdh-10	WBGene00000402	AMso:330_390	0
cdh-10	WBGene00000402	AMso:390_450	0
cdh-10	WBGene00000402	AMso:450_510	0
cdh-10	WBGene00000402	AMso:510_580	0
cdh-10	WBGene00000402	AMso:580_650	0
cdh-10	WBGene00000402	Anterior_arcade_cell:390_450	0
cdh-10	WBGene00000402	Anterior_arcade_cell:450_510	0
cdh-10	WBGene00000402	Anterior_arcade_cell:510_580	0
cdh-10	WBGene00000402	Anterior_arcade_cell:580_650	0
cdh-10	WBGene00000402	Arcade_cell_anterior_and_posterior:gt_650	0
cdh-10	WBGene00000402	B:270_330	0
cdh-10	WBGene00000402	B:330_390	0
cdh-10	WBGene00000402	B_F_K_Kp_U_Y:390_450	0
cdh-10	WBGene00000402	B_F_K_Kp_U_Y:450_510	0
cdh-10	WBGene00000402	B_F_K_Kp_U_Y:510_580	0
cdh-10	WBGene00000402	B_F_K_Kp_U_Y:580_650	0
cdh-10	WBGene00000402	BWM_anterior:210_270	0
cdh-10	WBGene00000402	BWM_anterior:270_330	0
cdh-10	WBGene00000402	BWM_anterior:330_390	0
cdh-10	WBGene00000402	BWM_anterior:390_450	0
cdh-10	WBGene00000402	BWM_anterior:450_510	0
cdh-10	WBGene00000402	BWM_anterior:510_580	0
cdh-10	WBGene00000402	BWM_anterior:580_650	0
cdh-10	WBGene00000402	BWM_anterior:gt_650	0
cdh-10	WBGene00000402	BWM_far_posterior:210_270	0
cdh-10	WBGene00000402	BWM_far_posterior:270_330	0
cdh-10	WBGene00000402	BWM_far_posterior:330_390	0
cdh-10	WBGene00000402	BWM_far_posterior:390_450	0
cdh-10	WBGene00000402	BWM_far_posterior:450_510	0
cdh-10	WBGene00000402	BWM_far_posterior:510_580	0
cdh-10	WBGene00000402	BWM_far_posterior:580_650	0
cdh-10	WBGene00000402	BWM_far_posterior:gt_650	0
cdh-10	WBGene00000402	BWM_head_row_1:270_330	0
cdh-10	WBGene00000402	BWM_head_row_1:330_390	0
cdh-10	WBGene00000402	BWM_head_row_1:390_450	0
cdh-10	WBGene00000402	BWM_head_row_1:450_510	0
cdh-10	WBGene00000402	BWM_head_row_1:510_580	0
cdh-10	WBGene00000402	BWM_head_row_1:580_650	0
cdh-10	WBGene00000402	BWM_head_row_1:gt_650	0
cdh-10	WBGene00000402	BWM_head_row_2:270_330	0
cdh-10	WBGene00000402	BWM_head_row_2:330_390	0
cdh-10	WBGene00000402	BWM_head_row_2:390_450	0
cdh-10	WBGene00000402	BWM_head_row_2:450_510	0
cdh-10	WBGene00000402	BWM_head_row_2:510_580	0
cdh-10	WBGene00000402	BWM_head_row_2:580_650	0
cdh-10	WBGene00000402	BWM_head_row_2:gt_650	0
cdh-10	WBGene00000402	BWM_posterior:210_270	0
cdh-10	WBGene00000402	BWM_posterior:270_330	0
cdh-10	WBGene00000402	BWM_posterior:330_390	0
cdh-10	WBGene00000402	BWM_posterior:390_450	0
cdh-10	WBGene00000402	BWM_posterior:450_510	0
cdh-10	WBGene00000402	BWM_posterior:510_580	0
cdh-10	WBGene00000402	BWM_posterior:580_650	0
cdh-10	WBGene00000402	BWM_posterior:gt_650	0
cdh-10	WBGene00000402	CEPsh:390_450	0
cdh-10	WBGene00000402	CEPsh:450_510	0
cdh-10	WBGene00000402	CEPso:390_450	0
cdh-10	WBGene00000402	CEPso:450_510	0
cdh-10	WBGene00000402	CEPso:510_580	0
cdh-10	WBGene00000402	Coelomocyte:330_390	0
cdh-10	WBGene00000402	Coelomocyte:390_450	0
cdh-10	WBGene00000402	Coelomocyte:450_510	0
cdh-10	WBGene00000402	Coelomocyte:510_650	0
cdh-10	WBGene00000402	Excretory_cell:270_390	0
cdh-10	WBGene00000402	Excretory_cell:390_450	0
cdh-10	WBGene00000402	Excretory_cell:450_510	0
cdh-10	WBGene00000402	Excretory_cell:510_580	0
cdh-10	WBGene00000402	Excretory_cell:580_650	0
cdh-10	WBGene00000402	Excretory_cell:gt_650	0
cdh-10	WBGene00000402	Excretory_duct:390_510	0
cdh-10	WBGene00000402	Excretory_duct_and_pore:270_390	0
cdh-10	WBGene00000402	Excretory_duct_and_pore:390_510	0
cdh-10	WBGene00000402	Excretory_gland:330_390	0
cdh-10	WBGene00000402	Excretory_gland:390_450	0
cdh-10	WBGene00000402	Excretory_gland:450_510	0
cdh-10	WBGene00000402	Excretory_gland:510_650	0
cdh-10	WBGene00000402	Excretory_pore_G1:390_510	0
cdh-10	WBGene00000402	F_U:270_330	0
cdh-10	WBGene00000402	F_U:330_390	0
cdh-10	WBGene00000402	g1A:510_580	0
cdh-10	WBGene00000402	g1A:580_650	0
cdh-10	WBGene00000402	g1A_g1P:390_450	0
cdh-10	WBGene00000402	g1A_g1P:450_510	0
cdh-10	WBGene00000402	g1A:gt_650	0
cdh-10	WBGene00000402	g1P:510_580	0
cdh-10	WBGene00000402	g1P:580_650	0
cdh-10	WBGene00000402	g1P:gt_650	0
cdh-10	WBGene00000402	g2:330_390	0
cdh-10	WBGene00000402	g2:390_580	0
cdh-10	WBGene00000402	G2_and_W_blasts:270_330	0
cdh-10	WBGene00000402	G2_and_W_blasts:330_390	0
cdh-10	WBGene00000402	Germline:pseudotime_bin_1	0
cdh-10	WBGene00000402	Germline:pseudotime_bin_2	0
cdh-10	WBGene00000402	Germline:pseudotime_bin_3	0
cdh-10	WBGene00000402	GLR:330_390	0
cdh-10	WBGene00000402	GLR:390_450	0
cdh-10	WBGene00000402	GLR:450_510	0
cdh-10	WBGene00000402	hmc:390_450	0
cdh-10	WBGene00000402	hmc:450_510	0
cdh-10	WBGene00000402	hmc:510_580	0
cdh-10	WBGene00000402	hmc_and_homolog:330_390	0
cdh-10	WBGene00000402	hmc_homolog:390_450	0
cdh-10	WBGene00000402	hmc_homolog:450_510	0
cdh-10	WBGene00000402	hyp1_hyp2:330_390	0
cdh-10	WBGene00000402	hyp1_hyp2:390_450	0
cdh-10	WBGene00000402	hyp1_hyp2:450_510	0
cdh-10	WBGene00000402	hyp1_hyp2:510_580	0
cdh-10	WBGene00000402	hyp1_hyp2:580_650	0
cdh-10	WBGene00000402	hyp3:330_390	0
cdh-10	WBGene00000402	hyp3:450_510	0
cdh-10	WBGene00000402	hyp4_hyp5_hyp6:270_330	0
cdh-10	WBGene00000402	hyp4_hyp5_hyp6:330_390	0
cdh-10	WBGene00000402	hyp4_hyp5_hyp6:390_450	0
cdh-10	WBGene00000402	hyp4_to_7_and_P_cells:450_510	0
cdh-10	WBGene00000402	hyp4_to_7_and_P_cells:510_580	0
cdh-10	WBGene00000402	hyp4_to_7_and_P_cells:580_650	0
cdh-10	WBGene00000402	hyp4_to_7_and_P_cells:gt_650	0
cdh-10	WBGene00000402	hyp7_AB_lineage:270_330	0
cdh-10	WBGene00000402	hyp7_AB_lineage:330_390	0
cdh-10	WBGene00000402	hyp7_AB_lineage:390_450	0
cdh-10	WBGene00000402	hyp7_C_lineage:270_330	0
cdh-10	WBGene00000402	hyp7_C_lineage:330_390	0
cdh-10	WBGene00000402	hyp7_C_lineage:390_450	0
cdh-10	WBGene00000402	ILsh_OLLsh_OLQsh:390_450	0
cdh-10	WBGene00000402	ILsh_OLLsh_OLQsh:450_510	0
cdh-10	WBGene00000402	ILso:390_450	0
cdh-10	WBGene00000402	ILso:450_510	0
cdh-10	WBGene00000402	ILso:510_580	0
cdh-10	WBGene00000402	Intestine:210_270	0
cdh-10	WBGene00000402	Intestine:270_330	0
cdh-10	WBGene00000402	Intestine:330_390	0
cdh-10	WBGene00000402	Intestine:390_450	0
cdh-10	WBGene00000402	Intestine_anterior:450_510	0
cdh-10	WBGene00000402	Intestine_anterior:510_580	0
cdh-10	WBGene00000402	Intestine_anterior:580_650	0
cdh-10	WBGene00000402	Intestine_anterior:gt_650	0
cdh-10	WBGene00000402	Intestine_far_posterior:450_510	0
cdh-10	WBGene00000402	Intestine_far_posterior:510_580	0
cdh-10	WBGene00000402	Intestine_far_posterior:580_650	0
cdh-10	WBGene00000402	Intestine_far_posterior:gt_650	0
cdh-10	WBGene00000402	Intestine_middle_and_posterior:450_510	0
cdh-10	WBGene00000402	Intestine_middle_and_posterior:gt_650	0
cdh-10	WBGene00000402	K_Kprime:330_390	0
cdh-10	WBGene00000402	mc1:330_390	0
cdh-10	WBGene00000402	mc1_mc2:270_330	0
cdh-10	WBGene00000402	mc2:330_390	0
cdh-10	WBGene00000402	mc2:390_450	0
cdh-10	WBGene00000402	mc3:270_330	0
cdh-10	WBGene00000402	mc3:330_390	0
cdh-10	WBGene00000402	mc3:390_510	0
cdh-10	WBGene00000402	M_cell:330_390	0
cdh-10	WBGene00000402	M_cell:390_450	0
cdh-10	WBGene00000402	M_cell:450_650	0
cdh-10	WBGene00000402	M_cell:gt_650	0
cdh-10	WBGene00000402	mu_int_mu_anal:330_390	0
cdh-10	WBGene00000402	mu_int_mu_anal:390_450	0
cdh-10	WBGene00000402	mu_int_mu_anal:450_510	0
cdh-10	WBGene00000402	mu_int_mu_anal:510_580	0
cdh-10	WBGene00000402	mu_int_mu_anal:580_650	0
cdh-10	WBGene00000402	mu_int_mu_anal:gt_650	0
cdh-10	WBGene00000402	mu_sph:390_450	0
cdh-10	WBGene00000402	mu_sph:450_510	0
cdh-10	WBGene00000402	mu_sph:510_580	0
cdh-10	WBGene00000402	mu_sph:580_650	0
cdh-10	WBGene00000402	P_cell:270_330	0
cdh-10	WBGene00000402	P_cell:330_390	0
cdh-10	WBGene00000402	P_cell:390_450	0
cdh-10	WBGene00000402	Pharyngeal_intestinal_valve:210_270	0
cdh-10	WBGene00000402	Pharyngeal_intestinal_valve:270_330	0
cdh-10	WBGene00000402	Pharyngeal_intestinal_valve:330_390	0
cdh-10	WBGene00000402	Pharyngeal_intestinal_valve:390_450	0
cdh-10	WBGene00000402	Pharyngeal_intestinal_valve:450_510	0
cdh-10	WBGene00000402	Pharyngeal_intestinal_valve:510_580	0
cdh-10	WBGene00000402	Pharyngeal_intestinal_valve:580_650	0
cdh-10	WBGene00000402	Pharyngeal_muscle_incomplete_dissociation:510_650	0
cdh-10	WBGene00000402	pm1_pm2:330_390	0
cdh-10	WBGene00000402	pm1_pm2:390_450	0
cdh-10	WBGene00000402	pm1_pm2:450_510	0
cdh-10	WBGene00000402	pm3_pm4_pm5:210_270	0
cdh-10	WBGene00000402	pm3_pm4_pm5:270_330	0
cdh-10	WBGene00000402	pm3_pm4_pm5:330_390	0
cdh-10	WBGene00000402	pm3_pm4_pm5:390_450	0
cdh-10	WBGene00000402	pm3_pm4_pm5:450_510	0
cdh-10	WBGene00000402	pm3_pm4_pm5:510_580	0
cdh-10	WBGene00000402	pm6:330_390	0
cdh-10	WBGene00000402	pm6:390_450	0
cdh-10	WBGene00000402	pm7:270_330	0
cdh-10	WBGene00000402	pm7:330_390	0
cdh-10	WBGene00000402	pm7:390_450	0
cdh-10	WBGene00000402	pm8:330_510	0
cdh-10	WBGene00000402	Possibly_ant_arc_V:510_650	0
cdh-10	WBGene00000402	Possibly_hyp1V:510_650	0
cdh-10	WBGene00000402	Posterior_arcade_cell:390_450	0
cdh-10	WBGene00000402	Posterior_arcade_cell:450_510	0
cdh-10	WBGene00000402	Posterior_arcade_cell:510_580	0
cdh-10	WBGene00000402	Posterior_arcade_cell:580_650	0
cdh-10	WBGene00000402	Rectal_gland:390_580	0
cdh-10	WBGene00000402	Rectal_gland:580_650	0
cdh-10	WBGene00000402	Seam_cell:270_330	0
cdh-10	WBGene00000402	Seam_cell:330_390	0
cdh-10	WBGene00000402	Seam_cell:390_450	0.6
cdh-10	WBGene00000402	Seam_cell:450_510	0
cdh-10	WBGene00000402	Seam_cell:510_580	0
cdh-10	WBGene00000402	Seam_cell:580_650	0
cdh-10	WBGene00000402	Seam_cell:gt_650	0
cdh-10	WBGene00000402	T:270_330	0
cdh-10	WBGene00000402	Tail_hypodermis:330_390	0
cdh-10	WBGene00000402	Tail_hypodermis:390_450	0
cdh-10	WBGene00000402	Tail_hypodermis:450_510	0
cdh-10	WBGene00000402	Tail_hypodermis:510_580	0
cdh-10	WBGene00000402	Tail_hypodermis:580_650	0
cdh-10	WBGene00000402	XXX:330_450	0
cdh-10	WBGene00000402	Y:270_330	0
cdh-10	WBGene00000402	Y:330_390	0
cdh-10	WBGene00000402	Z1_Z4:270_330	0
cdh-10	WBGene00000402	Z1_Z4:330_390	0
cdh-10	WBGene00000402	Z1_Z4:390_450	0
cdh-10	WBGene00000402	Z1_Z4:gt_650	0
casy-1	WBGene00000403	ADEsh:390_510	0
casy-1	WBGene00000403	AMsh:330_390	199.9
casy-1	WBGene00000403	AMsh:390_450	0
casy-1	WBGene00000403	AMsh:450_510	7.9
casy-1	WBGene00000403	AMsh:510_580	0
casy-1	WBGene00000403	AMsh:580_650	0
casy-1	WBGene00000403	AMsh:gt_650	0
casy-1	WBGene00000403	AMso:330_390	2.6
casy-1	WBGene00000403	AMso:390_450	0
casy-1	WBGene00000403	AMso:450_510	0
casy-1	WBGene00000403	AMso:510_580	14
casy-1	WBGene00000403	AMso:580_650	0
casy-1	WBGene00000403	Anterior_arcade_cell:390_450	0
casy-1	WBGene00000403	Anterior_arcade_cell:450_510	0
casy-1	WBGene00000403	Anterior_arcade_cell:510_580	89.6
casy-1	WBGene00000403	Anterior_arcade_cell:580_650	133.5
casy-1	WBGene00000403	Arcade_cell_anterior_and_posterior:gt_650	0
casy-1	WBGene00000403	B:270_330	58.6
casy-1	WBGene00000403	B:330_390	0
casy-1	WBGene00000403	B_F_K_Kp_U_Y:390_450	0
casy-1	WBGene00000403	B_F_K_Kp_U_Y:450_510	255.3
casy-1	WBGene00000403	B_F_K_Kp_U_Y:510_580	193.5
casy-1	WBGene00000403	B_F_K_Kp_U_Y:580_650	37.5
casy-1	WBGene00000403	BWM_anterior:210_270	0
casy-1	WBGene00000403	BWM_anterior:270_330	2.9
casy-1	WBGene00000403	BWM_anterior:330_390	3.7
casy-1	WBGene00000403	BWM_anterior:390_450	5.7
casy-1	WBGene00000403	BWM_anterior:450_510	5.9
casy-1	WBGene00000403	BWM_anterior:510_580	2.9
casy-1	WBGene00000403	BWM_anterior:580_650	15.9
casy-1	WBGene00000403	BWM_anterior:gt_650	23.8
casy-1	WBGene00000403	BWM_far_posterior:210_270	5.1
casy-1	WBGene00000403	BWM_far_posterior:270_330	15.2
casy-1	WBGene00000403	BWM_far_posterior:330_390	1.9
casy-1	WBGene00000403	BWM_far_posterior:390_450	0.5
casy-1	WBGene00000403	BWM_far_posterior:450_510	0
casy-1	WBGene00000403	BWM_far_posterior:510_580	0
casy-1	WBGene00000403	BWM_far_posterior:580_650	104.5
casy-1	WBGene00000403	BWM_far_posterior:gt_650	0
casy-1	WBGene00000403	BWM_head_row_1:270_330	35.9
casy-1	WBGene00000403	BWM_head_row_1:330_390	8.4
casy-1	WBGene00000403	BWM_head_row_1:390_450	3.3
casy-1	WBGene00000403	BWM_head_row_1:450_510	3.3
casy-1	WBGene00000403	BWM_head_row_1:510_580	5.3
casy-1	WBGene00000403	BWM_head_row_1:580_650	6.5
casy-1	WBGene00000403	BWM_head_row_1:gt_650	0
casy-1	WBGene00000403	BWM_head_row_2:270_330	0
casy-1	WBGene00000403	BWM_head_row_2:330_390	8.9
casy-1	WBGene00000403	BWM_head_row_2:390_450	0
casy-1	WBGene00000403	BWM_head_row_2:450_510	2.3
casy-1	WBGene00000403	BWM_head_row_2:510_580	1.4
casy-1	WBGene00000403	BWM_head_row_2:580_650	20.9
casy-1	WBGene00000403	BWM_head_row_2:gt_650	38.1
casy-1	WBGene00000403	BWM_posterior:210_270	0
casy-1	WBGene00000403	BWM_posterior:270_330	0
casy-1	WBGene00000403	BWM_posterior:330_390	2.9
casy-1	WBGene00000403	BWM_posterior:390_450	0.6
casy-1	WBGene00000403	BWM_posterior:450_510	2.8
casy-1	WBGene00000403	BWM_posterior:510_580	10.3
casy-1	WBGene00000403	BWM_posterior:580_650	0
casy-1	WBGene00000403	BWM_posterior:gt_650	38
casy-1	WBGene00000403	CEPsh:390_450	49.8
casy-1	WBGene00000403	CEPsh:450_510	0
casy-1	WBGene00000403	CEPso:390_450	0
casy-1	WBGene00000403	CEPso:450_510	0
casy-1	WBGene00000403	CEPso:510_580	0
casy-1	WBGene00000403	Coelomocyte:330_390	4.3
casy-1	WBGene00000403	Coelomocyte:390_450	0
casy-1	WBGene00000403	Coelomocyte:450_510	0
casy-1	WBGene00000403	Coelomocyte:510_650	52.4
casy-1	WBGene00000403	Excretory_cell:270_390	84.9
casy-1	WBGene00000403	Excretory_cell:390_450	28.4
casy-1	WBGene00000403	Excretory_cell:450_510	0
casy-1	WBGene00000403	Excretory_cell:510_580	0
casy-1	WBGene00000403	Excretory_cell:580_650	0
casy-1	WBGene00000403	Excretory_cell:gt_650	0
casy-1	WBGene00000403	Excretory_duct:390_510	54.2
casy-1	WBGene00000403	Excretory_duct_and_pore:270_390	2.9
casy-1	WBGene00000403	Excretory_duct_and_pore:390_510	116.5
casy-1	WBGene00000403	Excretory_gland:330_390	313.5
casy-1	WBGene00000403	Excretory_gland:390_450	441.1
casy-1	WBGene00000403	Excretory_gland:450_510	506.1
casy-1	WBGene00000403	Excretory_gland:510_650	545.3
casy-1	WBGene00000403	Excretory_pore_G1:390_510	0
casy-1	WBGene00000403	F_U:270_330	66
casy-1	WBGene00000403	F_U:330_390	0
casy-1	WBGene00000403	g1A:510_580	21.2
casy-1	WBGene00000403	g1A:580_650	0
casy-1	WBGene00000403	g1A_g1P:390_450	33.6
casy-1	WBGene00000403	g1A_g1P:450_510	0
casy-1	WBGene00000403	g1A:gt_650	0
casy-1	WBGene00000403	g1P:510_580	0
casy-1	WBGene00000403	g1P:580_650	0
casy-1	WBGene00000403	g1P:gt_650	0
casy-1	WBGene00000403	g2:330_390	113.4
casy-1	WBGene00000403	g2:390_580	0
casy-1	WBGene00000403	G2_and_W_blasts:270_330	0
casy-1	WBGene00000403	G2_and_W_blasts:330_390	0
casy-1	WBGene00000403	Germline:pseudotime_bin_1	31.7
casy-1	WBGene00000403	Germline:pseudotime_bin_2	8.7
casy-1	WBGene00000403	Germline:pseudotime_bin_3	0.4
casy-1	WBGene00000403	GLR:330_390	15.7
casy-1	WBGene00000403	GLR:390_450	33.1
casy-1	WBGene00000403	GLR:450_510	0
casy-1	WBGene00000403	hmc:390_450	0
casy-1	WBGene00000403	hmc:450_510	0
casy-1	WBGene00000403	hmc:510_580	0
casy-1	WBGene00000403	hmc_and_homolog:330_390	15.3
casy-1	WBGene00000403	hmc_homolog:390_450	26
casy-1	WBGene00000403	hmc_homolog:450_510	65.2
casy-1	WBGene00000403	hyp1_hyp2:330_390	1.3
casy-1	WBGene00000403	hyp1_hyp2:390_450	0
casy-1	WBGene00000403	hyp1_hyp2:450_510	60.8
casy-1	WBGene00000403	hyp1_hyp2:510_580	0
casy-1	WBGene00000403	hyp1_hyp2:580_650	0
casy-1	WBGene00000403	hyp3:330_390	28.3
casy-1	WBGene00000403	hyp3:450_510	0
casy-1	WBGene00000403	hyp4_hyp5_hyp6:270_330	0
casy-1	WBGene00000403	hyp4_hyp5_hyp6:330_390	2.3
casy-1	WBGene00000403	hyp4_hyp5_hyp6:390_450	4.1
casy-1	WBGene00000403	hyp4_to_7_and_P_cells:450_510	3.5
casy-1	WBGene00000403	hyp4_to_7_and_P_cells:510_580	23.6
casy-1	WBGene00000403	hyp4_to_7_and_P_cells:580_650	0
casy-1	WBGene00000403	hyp4_to_7_and_P_cells:gt_650	0
casy-1	WBGene00000403	hyp7_AB_lineage:270_330	0
casy-1	WBGene00000403	hyp7_AB_lineage:330_390	3.4
casy-1	WBGene00000403	hyp7_AB_lineage:390_450	2.4
casy-1	WBGene00000403	hyp7_C_lineage:270_330	6.1
casy-1	WBGene00000403	hyp7_C_lineage:330_390	6.6
casy-1	WBGene00000403	hyp7_C_lineage:390_450	2.8
casy-1	WBGene00000403	ILsh_OLLsh_OLQsh:390_450	67.9
casy-1	WBGene00000403	ILsh_OLLsh_OLQsh:450_510	41.8
casy-1	WBGene00000403	ILso:390_450	7.9
casy-1	WBGene00000403	ILso:450_510	49
casy-1	WBGene00000403	ILso:510_580	0
casy-1	WBGene00000403	Intestine:210_270	1.5
casy-1	WBGene00000403	Intestine:270_330	0
casy-1	WBGene00000403	Intestine:330_390	0
casy-1	WBGene00000403	Intestine:390_450	6.6
casy-1	WBGene00000403	Intestine_anterior:450_510	0
casy-1	WBGene00000403	Intestine_anterior:510_580	0
casy-1	WBGene00000403	Intestine_anterior:580_650	0
casy-1	WBGene00000403	Intestine_anterior:gt_650	0.2
casy-1	WBGene00000403	Intestine_far_posterior:450_510	0
casy-1	WBGene00000403	Intestine_far_posterior:510_580	0
casy-1	WBGene00000403	Intestine_far_posterior:580_650	12
casy-1	WBGene00000403	Intestine_far_posterior:gt_650	0
casy-1	WBGene00000403	Intestine_middle_and_posterior:450_510	1.7
casy-1	WBGene00000403	Intestine_middle_and_posterior:gt_650	0
casy-1	WBGene00000403	K_Kprime:330_390	0
casy-1	WBGene00000403	mc1:330_390	45.2
casy-1	WBGene00000403	mc1_mc2:270_330	0
casy-1	WBGene00000403	mc2:330_390	0
casy-1	WBGene00000403	mc2:390_450	22.5
casy-1	WBGene00000403	mc3:270_330	0
casy-1	WBGene00000403	mc3:330_390	0
casy-1	WBGene00000403	mc3:390_510	4.3
casy-1	WBGene00000403	M_cell:330_390	57.3
casy-1	WBGene00000403	M_cell:390_450	42.9
casy-1	WBGene00000403	M_cell:450_650	24.2
casy-1	WBGene00000403	M_cell:gt_650	0.8
casy-1	WBGene00000403	mu_int_mu_anal:330_390	0
casy-1	WBGene00000403	mu_int_mu_anal:390_450	0
casy-1	WBGene00000403	mu_int_mu_anal:450_510	0
casy-1	WBGene00000403	mu_int_mu_anal:510_580	0
casy-1	WBGene00000403	mu_int_mu_anal:580_650	0
casy-1	WBGene00000403	mu_int_mu_anal:gt_650	11.9
casy-1	WBGene00000403	mu_sph:390_450	0
casy-1	WBGene00000403	mu_sph:450_510	0
casy-1	WBGene00000403	mu_sph:510_580	127.4
casy-1	WBGene00000403	mu_sph:580_650	138.6
casy-1	WBGene00000403	P_cell:270_330	0
casy-1	WBGene00000403	P_cell:330_390	1.2
casy-1	WBGene00000403	P_cell:390_450	0
casy-1	WBGene00000403	Pharyngeal_intestinal_valve:210_270	0
casy-1	WBGene00000403	Pharyngeal_intestinal_valve:270_330	0.1
casy-1	WBGene00000403	Pharyngeal_intestinal_valve:330_390	15.1
casy-1	WBGene00000403	Pharyngeal_intestinal_valve:390_450	0
casy-1	WBGene00000403	Pharyngeal_intestinal_valve:450_510	0
casy-1	WBGene00000403	Pharyngeal_intestinal_valve:510_580	0
casy-1	WBGene00000403	Pharyngeal_intestinal_valve:580_650	0
casy-1	WBGene00000403	Pharyngeal_muscle_incomplete_dissociation:510_650	128.4
casy-1	WBGene00000403	pm1_pm2:330_390	0
casy-1	WBGene00000403	pm1_pm2:390_450	22.3
casy-1	WBGene00000403	pm1_pm2:450_510	31
casy-1	WBGene00000403	pm3_pm4_pm5:210_270	43.3
casy-1	WBGene00000403	pm3_pm4_pm5:270_330	15
casy-1	WBGene00000403	pm3_pm4_pm5:330_390	0
casy-1	WBGene00000403	pm3_pm4_pm5:390_450	9.8
casy-1	WBGene00000403	pm3_pm4_pm5:450_510	4.6
casy-1	WBGene00000403	pm3_pm4_pm5:510_580	51
casy-1	WBGene00000403	pm6:330_390	1.5
casy-1	WBGene00000403	pm6:390_450	12
casy-1	WBGene00000403	pm7:270_330	0
casy-1	WBGene00000403	pm7:330_390	10.2
casy-1	WBGene00000403	pm7:390_450	35.6
casy-1	WBGene00000403	pm8:330_510	0
casy-1	WBGene00000403	Possibly_ant_arc_V:510_650	11
casy-1	WBGene00000403	Possibly_hyp1V:510_650	16.4
casy-1	WBGene00000403	Posterior_arcade_cell:390_450	0
casy-1	WBGene00000403	Posterior_arcade_cell:450_510	0
casy-1	WBGene00000403	Posterior_arcade_cell:510_580	0
casy-1	WBGene00000403	Posterior_arcade_cell:580_650	38
casy-1	WBGene00000403	Rectal_gland:390_580	53.4
casy-1	WBGene00000403	Rectal_gland:580_650	12
casy-1	WBGene00000403	Seam_cell:270_330	5.2
casy-1	WBGene00000403	Seam_cell:330_390	0
casy-1	WBGene00000403	Seam_cell:390_450	4.2
casy-1	WBGene00000403	Seam_cell:450_510	1.2
casy-1	WBGene00000403	Seam_cell:510_580	11.4
casy-1	WBGene00000403	Seam_cell:580_650	0
casy-1	WBGene00000403	Seam_cell:gt_650	0
casy-1	WBGene00000403	T:270_330	3
casy-1	WBGene00000403	Tail_hypodermis:330_390	0
casy-1	WBGene00000403	Tail_hypodermis:390_450	2.3
casy-1	WBGene00000403	Tail_hypodermis:450_510	0
casy-1	WBGene00000403	Tail_hypodermis:510_580	48.6
casy-1	WBGene00000403	Tail_hypodermis:580_650	0
casy-1	WBGene00000403	XXX:330_450	71.4
casy-1	WBGene00000403	Y:270_330	0
casy-1	WBGene00000403	Y:330_390	37.5
casy-1	WBGene00000403	Z1_Z4:270_330	58.2
casy-1	WBGene00000403	Z1_Z4:330_390	8.9
casy-1	WBGene00000403	Z1_Z4:390_450	0
casy-1	WBGene00000403	Z1_Z4:gt_650	55.6
fmi-1	WBGene00001475	ADEsh:390_510	54.8
fmi-1	WBGene00001475	AMsh:330_390	92
fmi-1	WBGene00001475	AMsh:390_450	0
fmi-1	WBGene00001475	AMsh:450_510	0
fmi-1	WBGene00001475	AMsh:510_580	58.9
fmi-1	WBGene00001475	AMsh:580_650	6.2
fmi-1	WBGene00001475	AMsh:gt_650	15.7
fmi-1	WBGene00001475	AMso:330_390	37.1
fmi-1	WBGene00001475	AMso:390_450	0
fmi-1	WBGene00001475	AMso:450_510	228.9
fmi-1	WBGene00001475	AMso:510_580	0
fmi-1	WBGene00001475	AMso:580_650	0
fmi-1	WBGene00001475	Anterior_arcade_cell:390_450	0
fmi-1	WBGene00001475	Anterior_arcade_cell:450_510	260.1
fmi-1	WBGene00001475	Anterior_arcade_cell:510_580	57.3
fmi-1	WBGene00001475	Anterior_arcade_cell:580_650	10.6
fmi-1	WBGene00001475	Arcade_cell_anterior_and_posterior:gt_650	82.2
fmi-1	WBGene00001475	B:270_330	0
fmi-1	WBGene00001475	B:330_390	0
fmi-1	WBGene00001475	B_F_K_Kp_U_Y:390_450	0
fmi-1	WBGene00001475	B_F_K_Kp_U_Y:450_510	588.2
fmi-1	WBGene00001475	B_F_K_Kp_U_Y:510_580	11.7
fmi-1	WBGene00001475	B_F_K_Kp_U_Y:580_650	0
fmi-1	WBGene00001475	BWM_anterior:210_270	4
fmi-1	WBGene00001475	BWM_anterior:270_330	9.7
fmi-1	WBGene00001475	BWM_anterior:330_390	7.8
fmi-1	WBGene00001475	BWM_anterior:390_450	10.1
fmi-1	WBGene00001475	BWM_anterior:450_510	10.4
fmi-1	WBGene00001475	BWM_anterior:510_580	32.1
fmi-1	WBGene00001475	BWM_anterior:580_650	30.7
fmi-1	WBGene00001475	BWM_anterior:gt_650	15.2
fmi-1	WBGene00001475	BWM_far_posterior:210_270	25
fmi-1	WBGene00001475	BWM_far_posterior:270_330	30.7
fmi-1	WBGene00001475	BWM_far_posterior:330_390	0
fmi-1	WBGene00001475	BWM_far_posterior:390_450	0
fmi-1	WBGene00001475	BWM_far_posterior:450_510	13.2
fmi-1	WBGene00001475	BWM_far_posterior:510_580	0
fmi-1	WBGene00001475	BWM_far_posterior:580_650	8.8
fmi-1	WBGene00001475	BWM_far_posterior:gt_650	0
fmi-1	WBGene00001475	BWM_head_row_1:270_330	0
fmi-1	WBGene00001475	BWM_head_row_1:330_390	5.3
fmi-1	WBGene00001475	BWM_head_row_1:390_450	14.4
fmi-1	WBGene00001475	BWM_head_row_1:450_510	7.9
fmi-1	WBGene00001475	BWM_head_row_1:510_580	2.1
fmi-1	WBGene00001475	BWM_head_row_1:580_650	8.1
fmi-1	WBGene00001475	BWM_head_row_1:gt_650	0
fmi-1	WBGene00001475	BWM_head_row_2:270_330	0
fmi-1	WBGene00001475	BWM_head_row_2:330_390	1.6
fmi-1	WBGene00001475	BWM_head_row_2:390_450	8.2
fmi-1	WBGene00001475	BWM_head_row_2:450_510	4.4
fmi-1	WBGene00001475	BWM_head_row_2:510_580	0
fmi-1	WBGene00001475	BWM_head_row_2:580_650	43.9
fmi-1	WBGene00001475	BWM_head_row_2:gt_650	0
fmi-1	WBGene00001475	BWM_posterior:210_270	0
fmi-1	WBGene00001475	BWM_posterior:270_330	7.8
fmi-1	WBGene00001475	BWM_posterior:330_390	8.4
fmi-1	WBGene00001475	BWM_posterior:390_450	2.2
fmi-1	WBGene00001475	BWM_posterior:450_510	8.5
fmi-1	WBGene00001475	BWM_posterior:510_580	17.6
fmi-1	WBGene00001475	BWM_posterior:580_650	11.1
fmi-1	WBGene00001475	BWM_posterior:gt_650	3.7
fmi-1	WBGene00001475	CEPsh:390_450	1225
fmi-1	WBGene00001475	CEPsh:450_510	2109.8
fmi-1	WBGene00001475	CEPso:390_450	6.4
fmi-1	WBGene00001475	CEPso:450_510	325.5
fmi-1	WBGene00001475	CEPso:510_580	398.3
fmi-1	WBGene00001475	Coelomocyte:330_390	21.6
fmi-1	WBGene00001475	Coelomocyte:390_450	36.2
fmi-1	WBGene00001475	Coelomocyte:450_510	0
fmi-1	WBGene00001475	Coelomocyte:510_650	189.4
fmi-1	WBGene00001475	Excretory_cell:270_390	0
fmi-1	WBGene00001475	Excretory_cell:390_450	136.6
fmi-1	WBGene00001475	Excretory_cell:450_510	19
fmi-1	WBGene00001475	Excretory_cell:510_580	6.6
fmi-1	WBGene00001475	Excretory_cell:580_650	1.5
fmi-1	WBGene00001475	Excretory_cell:gt_650	0
fmi-1	WBGene00001475	Excretory_duct:390_510	587.4
fmi-1	WBGene00001475	Excretory_duct_and_pore:270_390	71.2
fmi-1	WBGene00001475	Excretory_duct_and_pore:390_510	627.6
fmi-1	WBGene00001475	Excretory_gland:330_390	240.8
fmi-1	WBGene00001475	Excretory_gland:390_450	81.7
fmi-1	WBGene00001475	Excretory_gland:450_510	407.4
fmi-1	WBGene00001475	Excretory_gland:510_650	565.4
fmi-1	WBGene00001475	Excretory_pore_G1:390_510	150.6
fmi-1	WBGene00001475	F_U:270_330	126
fmi-1	WBGene00001475	F_U:330_390	0
fmi-1	WBGene00001475	g1A:510_580	230.9
fmi-1	WBGene00001475	g1A:580_650	123
fmi-1	WBGene00001475	g1A_g1P:390_450	70.1
fmi-1	WBGene00001475	g1A_g1P:450_510	169.4
fmi-1	WBGene00001475	g1A:gt_650	5.2
fmi-1	WBGene00001475	g1P:510_580	35.5
fmi-1	WBGene00001475	g1P:580_650	5.2
fmi-1	WBGene00001475	g1P:gt_650	0
fmi-1	WBGene00001475	g2:330_390	0
fmi-1	WBGene00001475	g2:390_580	0
fmi-1	WBGene00001475	G2_and_W_blasts:270_330	1.6
fmi-1	WBGene00001475	G2_and_W_blasts:330_390	0
fmi-1	WBGene00001475	Germline:pseudotime_bin_1	2.8
fmi-1	WBGene00001475	Germline:pseudotime_bin_2	3.1
fmi-1	WBGene00001475	Germline:pseudotime_bin_3	15.5
fmi-1	WBGene00001475	GLR:330_390	17.7
fmi-1	WBGene00001475	GLR:390_450	201.6
fmi-1	WBGene00001475	GLR:450_510	0
fmi-1	WBGene00001475	hmc:390_450	0
fmi-1	WBGene00001475	hmc:450_510	10.1
fmi-1	WBGene00001475	hmc:510_580	20.6
fmi-1	WBGene00001475	hmc_and_homolog:330_390	9.7
fmi-1	WBGene00001475	hmc_homolog:390_450	17.5
fmi-1	WBGene00001475	hmc_homolog:450_510	71.8
fmi-1	WBGene00001475	hyp1_hyp2:330_390	63.7
fmi-1	WBGene00001475	hyp1_hyp2:390_450	0
fmi-1	WBGene00001475	hyp1_hyp2:450_510	29.5
fmi-1	WBGene00001475	hyp1_hyp2:510_580	53.1
fmi-1	WBGene00001475	hyp1_hyp2:580_650	23.9
fmi-1	WBGene00001475	hyp3:330_390	6
fmi-1	WBGene00001475	hyp3:450_510	8.1
fmi-1	WBGene00001475	hyp4_hyp5_hyp6:270_330	7.2
fmi-1	WBGene00001475	hyp4_hyp5_hyp6:330_390	0.1
fmi-1	WBGene00001475	hyp4_hyp5_hyp6:390_450	29.9
fmi-1	WBGene00001475	hyp4_to_7_and_P_cells:450_510	0
fmi-1	WBGene00001475	hyp4_to_7_and_P_cells:510_580	6.9
fmi-1	WBGene00001475	hyp4_to_7_and_P_cells:580_650	6.5
fmi-1	WBGene00001475	hyp4_to_7_and_P_cells:gt_650	0
fmi-1	WBGene00001475	hyp7_AB_lineage:270_330	10.3
fmi-1	WBGene00001475	hyp7_AB_lineage:330_390	0.6
fmi-1	WBGene00001475	hyp7_AB_lineage:390_450	16.5
fmi-1	WBGene00001475	hyp7_C_lineage:270_330	3.6
fmi-1	WBGene00001475	hyp7_C_lineage:330_390	8.6
fmi-1	WBGene00001475	hyp7_C_lineage:390_450	2.8
fmi-1	WBGene00001475	ILsh_OLLsh_OLQsh:390_450	349.1
fmi-1	WBGene00001475	ILsh_OLLsh_OLQsh:450_510	426
fmi-1	WBGene00001475	ILso:390_450	83.5
fmi-1	WBGene00001475	ILso:450_510	96.8
fmi-1	WBGene00001475	ILso:510_580	0
fmi-1	WBGene00001475	Intestine:210_270	0
fmi-1	WBGene00001475	Intestine:270_330	40.1
fmi-1	WBGene00001475	Intestine:330_390	87.2
fmi-1	WBGene00001475	Intestine:390_450	108.6
fmi-1	WBGene00001475	Intestine_anterior:450_510	49.7
fmi-1	WBGene00001475	Intestine_anterior:510_580	5.3
fmi-1	WBGene00001475	Intestine_anterior:580_650	0
fmi-1	WBGene00001475	Intestine_anterior:gt_650	5.5
fmi-1	WBGene00001475	Intestine_far_posterior:450_510	0
fmi-1	WBGene00001475	Intestine_far_posterior:510_580	0
fmi-1	WBGene00001475	Intestine_far_posterior:580_650	25.2
fmi-1	WBGene00001475	Intestine_far_posterior:gt_650	0
fmi-1	WBGene00001475	Intestine_middle_and_posterior:450_510	13.6
fmi-1	WBGene00001475	Intestine_middle_and_posterior:gt_650	5.9
fmi-1	WBGene00001475	K_Kprime:330_390	202.9
fmi-1	WBGene00001475	mc1:330_390	31.3
fmi-1	WBGene00001475	mc1_mc2:270_330	20.3
fmi-1	WBGene00001475	mc2:330_390	18.8
fmi-1	WBGene00001475	mc2:390_450	68.4
fmi-1	WBGene00001475	mc3:270_330	0
fmi-1	WBGene00001475	mc3:330_390	32.2
fmi-1	WBGene00001475	mc3:390_510	73.1
fmi-1	WBGene00001475	M_cell:330_390	0
fmi-1	WBGene00001475	M_cell:390_450	13.7
fmi-1	WBGene00001475	M_cell:450_650	0
fmi-1	WBGene00001475	M_cell:gt_650	0
fmi-1	WBGene00001475	mu_int_mu_anal:330_390	0
fmi-1	WBGene00001475	mu_int_mu_anal:390_450	6.7
fmi-1	WBGene00001475	mu_int_mu_anal:450_510	28.3
fmi-1	WBGene00001475	mu_int_mu_anal:510_580	11.9
fmi-1	WBGene00001475	mu_int_mu_anal:580_650	18
fmi-1	WBGene00001475	mu_int_mu_anal:gt_650	0
fmi-1	WBGene00001475	mu_sph:390_450	0
fmi-1	WBGene00001475	mu_sph:450_510	0
fmi-1	WBGene00001475	mu_sph:510_580	0
fmi-1	WBGene00001475	mu_sph:580_650	0
fmi-1	WBGene00001475	P_cell:270_330	0.5
fmi-1	WBGene00001475	P_cell:330_390	4.9
fmi-1	WBGene00001475	P_cell:390_450	6.2
fmi-1	WBGene00001475	Pharyngeal_intestinal_valve:210_270	0
fmi-1	WBGene00001475	Pharyngeal_intestinal_valve:270_330	14.1
fmi-1	WBGene00001475	Pharyngeal_intestinal_valve:330_390	9.7
fmi-1	WBGene00001475	Pharyngeal_intestinal_valve:390_450	64.2
fmi-1	WBGene00001475	Pharyngeal_intestinal_valve:450_510	75.6
fmi-1	WBGene00001475	Pharyngeal_intestinal_valve:510_580	0
fmi-1	WBGene00001475	Pharyngeal_intestinal_valve:580_650	0
fmi-1	WBGene00001475	Pharyngeal_muscle_incomplete_dissociation:510_650	26.7
fmi-1	WBGene00001475	pm1_pm2:330_390	20.1
fmi-1	WBGene00001475	pm1_pm2:390_450	322.4
fmi-1	WBGene00001475	pm1_pm2:450_510	255.5
fmi-1	WBGene00001475	pm3_pm4_pm5:210_270	5.6
fmi-1	WBGene00001475	pm3_pm4_pm5:270_330	22.2
fmi-1	WBGene00001475	pm3_pm4_pm5:330_390	12.9
fmi-1	WBGene00001475	pm3_pm4_pm5:390_450	31.1
fmi-1	WBGene00001475	pm3_pm4_pm5:450_510	25.3
fmi-1	WBGene00001475	pm3_pm4_pm5:510_580	20.6
fmi-1	WBGene00001475	pm6:330_390	3.9
fmi-1	WBGene00001475	pm6:390_450	30.5
fmi-1	WBGene00001475	pm7:270_330	65.8
fmi-1	WBGene00001475	pm7:330_390	28.4
fmi-1	WBGene00001475	pm7:390_450	8.6
fmi-1	WBGene00001475	pm8:330_510	13.2
fmi-1	WBGene00001475	Possibly_ant_arc_V:510_650	0
fmi-1	WBGene00001475	Possibly_hyp1V:510_650	0
fmi-1	WBGene00001475	Posterior_arcade_cell:390_450	0
fmi-1	WBGene00001475	Posterior_arcade_cell:450_510	40.5
fmi-1	WBGene00001475	Posterior_arcade_cell:510_580	6.6
fmi-1	WBGene00001475	Posterior_arcade_cell:580_650	89.4
fmi-1	WBGene00001475	Rectal_gland:390_580	66.4
fmi-1	WBGene00001475	Rectal_gland:580_650	30.1
fmi-1	WBGene00001475	Seam_cell:270_330	0.7
fmi-1	WBGene00001475	Seam_cell:330_390	8.3
fmi-1	WBGene00001475	Seam_cell:390_450	11.5
fmi-1	WBGene00001475	Seam_cell:450_510	4.5
fmi-1	WBGene00001475	Seam_cell:510_580	31.3
fmi-1	WBGene00001475	Seam_cell:580_650	12.2
fmi-1	WBGene00001475	Seam_cell:gt_650	119.6
fmi-1	WBGene00001475	Tail_hypodermis:330_390	11.9
fmi-1	WBGene00001475	Tail_hypodermis:390_450	4.3
fmi-1	WBGene00001475	Tail_hypodermis:450_510	45.9
fmi-1	WBGene00001475	Tail_hypodermis:510_580	0
fmi-1	WBGene00001475	Tail_hypodermis:580_650	0
fmi-1	WBGene00001475	XXX:330_450	2955.6
fmi-1	WBGene00001475	Y:270_330	0
fmi-1	WBGene00001475	Y:330_390	276.3
fmi-1	WBGene00001475	Z1_Z4:270_330	0
fmi-1	WBGene00001475	Z1_Z4:330_390	40.6
fmi-1	WBGene00001475	Z1_Z4:390_450	27.9
fmi-1	WBGene00001475	Z1_Z4:gt_650	0
hmr-1	WBGene00001980	ADEsh:390_510	840.1
hmr-1	WBGene00001980	AMsh:330_390	1094.7
hmr-1	WBGene00001980	AMsh:390_450	569.1
hmr-1	WBGene00001980	AMsh:450_510	85.8
hmr-1	WBGene00001980	AMsh:510_580	0
hmr-1	WBGene00001980	AMsh:580_650	0
hmr-1	WBGene00001980	AMsh:gt_650	58.6
hmr-1	WBGene00001980	AMso:330_390	1010.2
hmr-1	WBGene00001980	AMso:390_450	206.4
hmr-1	WBGene00001980	AMso:450_510	82.5
hmr-1	WBGene00001980	AMso:510_580	1055.2
hmr-1	WBGene00001980	AMso:580_650	1378.5
hmr-1	WBGene00001980	Anterior_arcade_cell:390_450	901.9
hmr-1	WBGene00001980	Anterior_arcade_cell:450_510	248.9
hmr-1	WBGene00001980	Anterior_arcade_cell:510_580	63.2
hmr-1	WBGene00001980	Anterior_arcade_cell:580_650	0
hmr-1	WBGene00001980	Arcade_cell_anterior_and_posterior:gt_650	147.2
hmr-1	WBGene00001980	B:270_330	863.5
hmr-1	WBGene00001980	B:330_390	587.6
hmr-1	WBGene00001980	B_F_K_Kp_U_Y:390_450	282.1
hmr-1	WBGene00001980	B_F_K_Kp_U_Y:450_510	552.4
hmr-1	WBGene00001980	B_F_K_Kp_U_Y:510_580	408.1
hmr-1	WBGene00001980	B_F_K_Kp_U_Y:580_650	23.3
hmr-1	WBGene00001980	BWM_anterior:210_270	284.3
hmr-1	WBGene00001980	BWM_anterior:270_330	147.1
hmr-1	WBGene00001980	BWM_anterior:330_390	124.1
hmr-1	WBGene00001980	BWM_anterior:390_450	72.7
hmr-1	WBGene00001980	BWM_anterior:450_510	33
hmr-1	WBGene00001980	BWM_anterior:510_580	34
hmr-1	WBGene00001980	BWM_anterior:580_650	26.3
hmr-1	WBGene00001980	BWM_anterior:gt_650	76.4
hmr-1	WBGene00001980	BWM_far_posterior:210_270	121.4
hmr-1	WBGene00001980	BWM_far_posterior:270_330	101.3
hmr-1	WBGene00001980	BWM_far_posterior:330_390	122.9
hmr-1	WBGene00001980	BWM_far_posterior:390_450	118.9
hmr-1	WBGene00001980	BWM_far_posterior:450_510	66.3
hmr-1	WBGene00001980	BWM_far_posterior:510_580	0
hmr-1	WBGene00001980	BWM_far_posterior:580_650	67.1
hmr-1	WBGene00001980	BWM_far_posterior:gt_650	63.2
hmr-1	WBGene00001980	BWM_head_row_1:270_330	278
hmr-1	WBGene00001980	BWM_head_row_1:330_390	166.8
hmr-1	WBGene00001980	BWM_head_row_1:390_450	62.4
hmr-1	WBGene00001980	BWM_head_row_1:450_510	28.3
hmr-1	WBGene00001980	BWM_head_row_1:510_580	64.3
hmr-1	WBGene00001980	BWM_head_row_1:580_650	13.2
hmr-1	WBGene00001980	BWM_head_row_1:gt_650	50.2
hmr-1	WBGene00001980	BWM_head_row_2:270_330	63.3
hmr-1	WBGene00001980	BWM_head_row_2:330_390	93
hmr-1	WBGene00001980	BWM_head_row_2:390_450	50.7
hmr-1	WBGene00001980	BWM_head_row_2:450_510	39.2
hmr-1	WBGene00001980	BWM_head_row_2:510_580	2.1
hmr-1	WBGene00001980	BWM_head_row_2:580_650	4.6
hmr-1	WBGene00001980	BWM_head_row_2:gt_650	11.9
hmr-1	WBGene00001980	BWM_posterior:210_270	222.3
hmr-1	WBGene00001980	BWM_posterior:270_330	113
hmr-1	WBGene00001980	BWM_posterior:330_390	141.3
hmr-1	WBGene00001980	BWM_posterior:390_450	113.7
hmr-1	WBGene00001980	BWM_posterior:450_510	44.2
hmr-1	WBGene00001980	BWM_posterior:510_580	39.8
hmr-1	WBGene00001980	BWM_posterior:580_650	23.3
hmr-1	WBGene00001980	BWM_posterior:gt_650	17.3
hmr-1	WBGene00001980	CEPsh:390_450	451.6
hmr-1	WBGene00001980	CEPsh:450_510	824.4
hmr-1	WBGene00001980	CEPso:390_450	784.5
hmr-1	WBGene00001980	CEPso:450_510	566.9
hmr-1	WBGene00001980	CEPso:510_580	307.5
hmr-1	WBGene00001980	Coelomocyte:330_390	103.6
hmr-1	WBGene00001980	Coelomocyte:390_450	42.7
hmr-1	WBGene00001980	Coelomocyte:450_510	39.8
hmr-1	WBGene00001980	Coelomocyte:510_650	108.1
hmr-1	WBGene00001980	Excretory_cell:270_390	435.8
hmr-1	WBGene00001980	Excretory_cell:390_450	174.2
hmr-1	WBGene00001980	Excretory_cell:450_510	54.2
hmr-1	WBGene00001980	Excretory_cell:510_580	81
hmr-1	WBGene00001980	Excretory_cell:580_650	79.5
hmr-1	WBGene00001980	Excretory_cell:gt_650	0
hmr-1	WBGene00001980	Excretory_duct:390_510	789.5
hmr-1	WBGene00001980	Excretory_duct_and_pore:270_390	762.7
hmr-1	WBGene00001980	Excretory_duct_and_pore:390_510	706.7
hmr-1	WBGene00001980	Excretory_gland:330_390	738.9
hmr-1	WBGene00001980	Excretory_gland:390_450	658.2
hmr-1	WBGene00001980	Excretory_gland:450_510	213.4
hmr-1	WBGene00001980	Excretory_gland:510_650	332.6
hmr-1	WBGene00001980	Excretory_pore_G1:390_510	624.9
hmr-1	WBGene00001980	F_U:270_330	1125.4
hmr-1	WBGene00001980	F_U:330_390	815.3
hmr-1	WBGene00001980	g1A:510_580	35.4
hmr-1	WBGene00001980	g1A:580_650	10.4
hmr-1	WBGene00001980	g1A_g1P:390_450	274.9
hmr-1	WBGene00001980	g1A_g1P:450_510	107.4
hmr-1	WBGene00001980	g1A:gt_650	22.9
hmr-1	WBGene00001980	g1P:510_580	0
hmr-1	WBGene00001980	g1P:580_650	8.5
hmr-1	WBGene00001980	g1P:gt_650	0
hmr-1	WBGene00001980	g2:330_390	404.2
hmr-1	WBGene00001980	g2:390_580	373.5
hmr-1	WBGene00001980	G2_and_W_blasts:270_330	688.5
hmr-1	WBGene00001980	G2_and_W_blasts:330_390	825.1
hmr-1	WBGene00001980	Germline:pseudotime_bin_1	154
hmr-1	WBGene00001980	Germline:pseudotime_bin_2	135.9
hmr-1	WBGene00001980	Germline:pseudotime_bin_3	102.8
hmr-1	WBGene00001980	GLR:330_390	120.2
hmr-1	WBGene00001980	GLR:390_450	448.1
hmr-1	WBGene00001980	GLR:450_510	680.9
hmr-1	WBGene00001980	hmc:390_450	430.3
hmr-1	WBGene00001980	hmc:450_510	312
hmr-1	WBGene00001980	hmc:510_580	317.5
hmr-1	WBGene00001980	hmc_and_homolog:330_390	109.3
hmr-1	WBGene00001980	hmc_homolog:390_450	452.7
hmr-1	WBGene00001980	hmc_homolog:450_510	297.9
hmr-1	WBGene00001980	hyp1_hyp2:330_390	659.6
hmr-1	WBGene00001980	hyp1_hyp2:390_450	291.7
hmr-1	WBGene00001980	hyp1_hyp2:450_510	219.6
hmr-1	WBGene00001980	hyp1_hyp2:510_580	0
hmr-1	WBGene00001980	hyp1_hyp2:580_650	87.1
hmr-1	WBGene00001980	hyp3:330_390	632.6
hmr-1	WBGene00001980	hyp3:450_510	920.5
hmr-1	WBGene00001980	hyp4_hyp5_hyp6:270_330	297.6
hmr-1	WBGene00001980	hyp4_hyp5_hyp6:330_390	431.9
hmr-1	WBGene00001980	hyp4_hyp5_hyp6:390_450	211.4
hmr-1	WBGene00001980	hyp4_to_7_and_P_cells:450_510	311.8
hmr-1	WBGene00001980	hyp4_to_7_and_P_cells:510_580	34
hmr-1	WBGene00001980	hyp4_to_7_and_P_cells:580_650	1.7
hmr-1	WBGene00001980	hyp4_to_7_and_P_cells:gt_650	0
hmr-1	WBGene00001980	hyp7_AB_lineage:270_330	293.7
hmr-1	WBGene00001980	hyp7_AB_lineage:330_390	438.1
hmr-1	WBGene00001980	hyp7_AB_lineage:390_450	237.1
hmr-1	WBGene00001980	hyp7_C_lineage:270_330	153.1
hmr-1	WBGene00001980	hyp7_C_lineage:330_390	146.1
hmr-1	WBGene00001980	hyp7_C_lineage:390_450	61.3
hmr-1	WBGene00001980	ILsh_OLLsh_OLQsh:390_450	475.6
hmr-1	WBGene00001980	ILsh_OLLsh_OLQsh:450_510	371
hmr-1	WBGene00001980	ILso:390_450	664.8
hmr-1	WBGene00001980	ILso:450_510	272.1
hmr-1	WBGene00001980	ILso:510_580	377
hmr-1	WBGene00001980	Intestine:210_270	79.4
hmr-1	WBGene00001980	Intestine:270_330	129.4
hmr-1	WBGene00001980	Intestine:330_390	170.4
hmr-1	WBGene00001980	Intestine:390_450	120.5
hmr-1	WBGene00001980	Intestine_anterior:450_510	170.7
hmr-1	WBGene00001980	Intestine_anterior:510_580	107.1
hmr-1	WBGene00001980	Intestine_anterior:580_650	47.8
hmr-1	WBGene00001980	Intestine_anterior:gt_650	18.2
hmr-1	WBGene00001980	Intestine_far_posterior:450_510	70.4
hmr-1	WBGene00001980	Intestine_far_posterior:510_580	34.2
hmr-1	WBGene00001980	Intestine_far_posterior:580_650	6.7
hmr-1	WBGene00001980	Intestine_far_posterior:gt_650	0
hmr-1	WBGene00001980	Intestine_middle_and_posterior:450_510	41.2
hmr-1	WBGene00001980	Intestine_middle_and_posterior:gt_650	10.5
hmr-1	WBGene00001980	K_Kprime:330_390	401.4
hmr-1	WBGene00001980	mc1:330_390	485.6
hmr-1	WBGene00001980	mc1_mc2:270_330	289.4
hmr-1	WBGene00001980	mc2:330_390	387.7
hmr-1	WBGene00001980	mc2:390_450	155.2
hmr-1	WBGene00001980	mc3:270_330	537.8
hmr-1	WBGene00001980	mc3:330_390	549.4
hmr-1	WBGene00001980	mc3:390_510	348.4
hmr-1	WBGene00001980	M_cell:330_390	489.4
hmr-1	WBGene00001980	M_cell:390_450	154.9
hmr-1	WBGene00001980	M_cell:450_650	3.6
hmr-1	WBGene00001980	M_cell:gt_650	21.9
hmr-1	WBGene00001980	mu_int_mu_anal:330_390	97.3
hmr-1	WBGene00001980	mu_int_mu_anal:390_450	152.7
hmr-1	WBGene00001980	mu_int_mu_anal:450_510	155.1
hmr-1	WBGene00001980	mu_int_mu_anal:510_580	104.6
hmr-1	WBGene00001980	mu_int_mu_anal:580_650	205.2
hmr-1	WBGene00001980	mu_int_mu_anal:gt_650	0
hmr-1	WBGene00001980	mu_sph:390_450	0
hmr-1	WBGene00001980	mu_sph:450_510	0
hmr-1	WBGene00001980	mu_sph:510_580	0
hmr-1	WBGene00001980	mu_sph:580_650	0
hmr-1	WBGene00001980	P_cell:270_330	323.1
hmr-1	WBGene00001980	P_cell:330_390	417.4
hmr-1	WBGene00001980	P_cell:390_450	239.2
hmr-1	WBGene00001980	Pharyngeal_intestinal_valve:210_270	265.8
hmr-1	WBGene00001980	Pharyngeal_intestinal_valve:270_330	421.1
hmr-1	WBGene00001980	Pharyngeal_intestinal_valve:330_390	598.6
hmr-1	WBGene00001980	Pharyngeal_intestinal_valve:390_450	284.5
hmr-1	WBGene00001980	Pharyngeal_intestinal_valve:450_510	454.7
hmr-1	WBGene00001980	Pharyngeal_intestinal_valve:510_580	454.5
hmr-1	WBGene00001980	Pharyngeal_intestinal_valve:580_650	0
hmr-1	WBGene00001980	Pharyngeal_muscle_incomplete_dissociation:510_650	113.9
hmr-1	WBGene00001980	pm1_pm2:330_390	140
hmr-1	WBGene00001980	pm1_pm2:390_450	261.4
hmr-1	WBGene00001980	pm1_pm2:450_510	326.6
hmr-1	WBGene00001980	pm3_pm4_pm5:210_270	159.1
hmr-1	WBGene00001980	pm3_pm4_pm5:270_330	231.6
hmr-1	WBGene00001980	pm3_pm4_pm5:330_390	325.7
hmr-1	WBGene00001980	pm3_pm4_pm5:390_450	209.3
hmr-1	WBGene00001980	pm3_pm4_pm5:450_510	174.2
hmr-1	WBGene00001980	pm3_pm4_pm5:510_580	152.6
[truncated: 711 more rows]
