# Supplementary material for: Nervous system–wide analysis of all C. elegans cadherins reveals neuron-specific functions across multiple anatomical scales
Source: Sci Adv. 2025 Feb 21;11(8):eads2852. doi: 10.1126/sciadv.ads2852 (PMC11844738; doi:10.1126/sciadv.ads2852)
Supplement: Supplementary file 2 — Tables S1 to S5 [file sciadv.ads2852_tables_s1_to_s5.zip › sciadv.ads2852_table_s3.xlsx]

## Sheet: Multiworm tracker
Table S3: Wormtracker data
Tracker features	cdh-4(ot1246)	fmi-1(ot1090)	casy-1(ot1082)	cdh-1(ot1034)	cdh-5(ot1093)	cdh-8(ot1084)	cdh-9(ot1247)	cdh-12(ot1091)
Mean length (µm/s)					0.02			0.0011
Mean width (µm)	0.003					0.0001
Mean area (µm^2)	0.0142					0.0013
Wavelength (µm)					0.03			0.0002
Mean amplitude (µm)	0.0001
Max amplitude (µm)
Center point speed (µm/s)	0.0001	0.003
Center point trajectory (µm)
Turn count	0.0001
Reversals					0.01			0.013
Distance traveled forward (µm)	0.0001							0.0196
Distance traveled reverse (µm)					0.0075
Swimming activity (body area/min)	0.0001	0.0003		0.045
Wave initiation rate (waves/min)	0.0001	0.0001		0.035
Swimming speed (µm/s)	0.0001	0.01		0.02
Swim curling		0.0001
			p-value
			<0.0001
			<0.001
			<0.01
			<0.05
			>0.05
			<0.05
			<0.01
			<0.001
			<0.0001
