# Supplementary material for: Nervous system–wide analysis of all C. elegans cadherins reveals neuron-specific functions across multiple anatomical scales
Source: Sci Adv. 2025 Feb 21;11(8):eads2852. doi: 10.1126/sciadv.ads2852 (PMC11844738; doi:10.1126/sciadv.ads2852)
Supplement: Supplementary file 2 — Tables S1 to S5 [file sciadv.ads2852_tables_s1_to_s5.zip › sciadv.ads2852_table_s4.xlsx]

## Sheet: Morphology & behavior
		cdh-4	fmi-1	casy-1	cdh-1	cdh-3	cdh-5(on food)	cdh-8	cdh-9	cdh-12	cdh-1;cdh-9	cdh-1;cdh-5;cdh-8	cdh-1;cdh-5	cdh-4;fmi-1
Development	Embryonic viability	abnormal	wildtype	wildtype	wildtype	wildtype	wildtype	wildtype	wildtype	wildtype
	Developmental speed	abnormal			abnormal		abnormal
Morphology (Tracker)	Mean length (µm/s)	wildtype	wildtype	wildtype	wildtype		abnormal	wildtype	wildtype	abnormal	wildtype	abnormal
	Mean width (µm)	abnormal	wildtype	wildtype	wildtype		wildtype	abnormal	wildtype	wildtype	wildtype	wildtype
	Mean area (µm^2)	abnormal	wildtype	wildtype	wildtype		wildtype	abnormal	wildtype	wildtype	wildtype	wildtype
	Other morphological defects	+ (pun)				+ (tail hyp)
Behavior (Tracker: Crawling)	Wavelength (µm)	wildtype	wildtype	wildtype	wildtype		abnormal	-	-	abnormal	wildtype	wildtype
	Mean amplitude (µm)	abnormal	wildtype	wildtype	wildtype		wildtype	wildtype	wildtype	wildtype
	Max amplitude (µm)	wildtype	wildtype	wildtype	wildtype		wildtype
	Center point speed (µm/s)	abnormal	abnormal	wildtype	wildtype		wildtype	wildtype	wildtype	wildtype
	Turn count	abnormal	wildtype	wildtype	wildtype		wildtype	wildtype	wildtype	wildtype
	Reversals	wildtype	wildtype	wildtype	wildtype		abnormal	wildtype	wildtype	abnormal
	Distance traveled forward (µm)	abnormal	wildtype	wildtype	wildtype		wildtype	wildtype	wildtype	abnormal
	Distance traveled reverse (µm)	wildtype	wildtype	wildtype	wildtype		abnormal	wildtype	wildtype	wildtype
Behavior (Tracker: Swimming)	Swimming activity (body area/min)	abnormal	abnormal		wildtype		wildtype				wildtype	wildtype
	Wave initiation rate (waves/min)	abnormal	abnormal		wildtype		wildtype				wildtype	wildtype
	Swimming speed (µm/s)	abnormal	abnormal		wildtype		wildtype				wildtype	wildtype
	Swim curling	wildtype	abnormal		wildtype		wildtype				wildtype	wildtype
Neuronal anatomy	Soma positions	abnormal	wildtype	wildtype	wildtype		wildtype	wildtype	wildtype	wildtype
	Axonal topology (nerve ring)	abnormal	abnormal		wildtype		wildtype	wildtype	wildtype
	Axodendritic morphologies	abnormal	abnormal	wildtype	wildtype	wildtype	wildtype	wildtype	wildtype				wildtype	abnormal
	Axonal fasciculation	+ (CD4 PHB-AVA)	+ (John, PHB-AVA)	- ASK, AIA dual color
	Synapse structure	- PHB>AVA, - ASK>AIA, - IL1::CLA-1	- HSN::CLA-1 vulva, + ASK>AIA, +HSN::CLA-1 nerve ring, + SAA>AVA	- ASK>AIA	+ SAA>AVA, + AVA>VA, -AIB>SAA (double with cdh-5)	- HSN::CLA-1, - HSN>Vm, -HSN>VC	- AIB>SAA, - AIB>RIM, - AIB::CLA-1, + INX6::GFP	- ASK>AIA, - BAG>AIB	- RME::SNB-1, -AFD>AIY, +AIY>RIA	BDU>HSN needs to be rescored	- RME::SNB-1		- AIB>SAA
+	phenotype
-	no phenotype
empty	no data/not scored
	Check sheets 2 & 3 for details

## Sheet: Synapse structure
Reporter type	cdh mutant	Phenotype	Expression (L1, L4, or both)	Stage phenotype scored	Notes
GRASP/Iblinc
AIB>SAA	cdh-1;cdh-5	wildtype	cdh-1 in AIB(dim) and SAA, cdh-5 in AIB only	L4
SAA>AVA	fmi-1	abnormal	fmi-1 in both SAA and AVA	L4	SAA, AVA overall morphology looks fine but may be loss of contact (like in PHB-AVA)
IL2>IL1	cdh-4	not scored	cdh-4 in both IL2 and IL1	L1, L4	IL2>IL1 difficult to score, might exclude
AIB>SAA	cdh-5	wildtype	cdh-5 in AIB only	L4
AIB>RIM	cdh-5	wildtype	cdh-5 in AIB only	L4
ASK>AIA	cdh-8	wildtype	cdh-8 in ASK only	L1	No loss in puncta count but puncta may be dimmer
ASK>AIA	cdh-4	wildtype	cdh-4 in both ASK and AIA	L4
BDU>HSN	cdh-12	not scored	cdh-12 in BDU only	Ad
ASK>AIA	casy-1	wildtype	casy-1 in both ASK and AIA	L1
ASK>AIA	fmi-1	abnormal	fmi-1 in both ASK(dim) and AIA	L1	Pathfinding defects, ASK or AIA don't make it to the nerve ring, puncta clustered ventrally
IL2>IL1	casy-1	not scored	casy-1 in both IL2 and IL1		IL2>IL1 difficult to score, might exclude
PHB>AVA	cdh-4	wildtype	cdh-4 in both PHB and AVA	L1, L4	Puncta clustered where neurons are defasciculated
BAG>AIB	cdh-8	wildtype	cdh-8 in both BAG and AIB	L4
AVA>MN	cdh-1	abnormal	cdh-1 in both AVA and VA	L4
SAA>AVA	cdh-1	abnormal	cdh-1 in both AVA and SAA	L4
AFD>AIY	cdh-9	wildtype	cdh-9 in both AFD and AIY	L4
AIY>RIA	cdh-9	abnormal	cdh-9 in both AIY and RIA	L4
HSN>Vm	cdh-3	wildtype	cdh-3 in both HSN and Vm
HSN>VC	cdh-3	wildtype	cdh-3 in both HSN and VC
Presynaptic specializations
RME::SNB-1	cdh-1;cdh-9	wildtype	Both cdh-1 and cdh-9 in RME	L4
AIB::CLA-1	cdh-5	wildtype	cdh-5 in AIB	L4
HSN::CLA-1(head)	cdh-3	wildtype	cdh-3 in HSN	Ad
HSN::CLA-1(vulva)	cdh-3	wildtype	cdh-3 in HSN	Ad
NSM::CLA-1	casy-1	wildtype	casy-1 in NSM	L4
IL2::CLA-1	casy-1	not scored	casy-1 in IL2	L4
IL1::CLA-1	cdh-4	wildtype	cdh-4 in IL1	L4
HSN::CLA-1(head)	fmi-1	abnormal	fmi-1 in HSN	Ad	Pathfinding defects, HSN does not make it to the nerve ring, in some worms puncta still present
HSN::CLA-1(vulva)	fmi-1	wildtype	fmi-1 in HSN	Ad	Pathfinding defects near vulva
Gap junctions
INX-6::GFP	cdh-5	abnormal	cdh-5 in AIB only	dauer, L3

## Sheet: Axodendritic morphology
Axodendritic morphoplogies based on cytoplasmic reporters, NOT adjacency (though unaffected adjacency may be inferred from lack of phenotype in GRASP reporters)
Neuron	Reporter	cdh mutant	Phenotype	Expression (L1, L4, or both)	Stage phenotype scored at	Notes
HSN	cytoplasmic cat-4p in HSN::CLA-1 reporter	cdh-3	wildtype	cdh-3	Ad
AIB	cytoplasmic npr-9p reporter in AIB>SAA GRASP	cdh-5	wildtype	cdh-5	L4	No effect on neighborhood shift; no effect on adjacency (Inferred from lack of phenotype in AIB>RIM, AIB>SAA)
IL2	cytoplasmic klp-6p in IL2>IL1 GRASP	cdh-4	abnormal	cdh-4	L1, L4
IL1	cytoplasmic flp-3p in IL2>IL1 GRASP	cdh-4	abnormal	cdh-4	L1, L4
ASK	cytoplasmic srg-8p reporter in ASK>AIA GRASP	cdh-4	wildtype	cdh-4	L4
AIA	cytoplasmic cho-1p reporter in ASK>AIA GRASP	cdh-4	wildtype	cdh-4	L4
AIN	cytoplasmic cho-1p reporter in ASK>AIA GRASP	cdh-4	abnormal	cdh-4	L4
AQR	AxoPAL	cdh-4		cdh-4	L4	AQR fails to migrate in cdh-4 mutants; few animals that have AQR…
PHB	cytoplasmic srab-20p reporter in PHB>AVA GRASP	cdh-4	wildtype	cdh-4	L1, L4
amphids, inner labial	dye-filling	cdh-4	abnormal	cdh-4	L4	lq83 early stop allele
IL2	cytoplasmic klp-6p in IL2::CLA-1 reporter and AxoPAL	fmi-1	abnormal	fmi-1 (IL2 LR > IL2 DV)	L4
IL1	AxoPAL	fmi-1	abnormal	fmi-1	L4
SAA	cytoplasmic flp-7p in SAA>AVA GRASP, and AxoPAL	fmi-1	wildtype	fmi-1	L4
AVA	cytoplasmic flp-18p in SAA>AVA GRASP	fmi-1	wildtype	fmi-1	L4
AVE	AxoPAL	fmi-1	abnormal	fmi-1	L4
AVD	AxoPAL	fmi-1	abnormal	fmi-1	L4
ASK and/or AIA	cytoplasmic cho-1p reporter in ASK>AIA GRASP	fmi-1	abnormal	fmi-1 in both (fmi-1 in ASK L1 > L4)	L1
EF (male)	inx-6p18::GFP	fmi-1	abnormal	fmi-1	Ad
HSN	cytoplasmic cat-4p in HSN::CLA-1 reporter	fmi-1	abnormal	fmi-1	Ad
amphids, inner labial	dye-filling	fmi-1	abnormal	fmi-1	Ad
ASK	cytoplasmic srg-8p in dual color ASK, AIA reporter	casy-1	wildtype	casy-1	L1, Ad	Also inferred from lack of phenotype in ASK>AIA (L1)
AIA	cytoplasmic mgl-1p in dual color ASK, AIA reporter	casy-1	wildtype	casy-1	L1, Ad	Also inferred from lack of phenotype in ASK>AIA (L1)
HSN	cytoplasmic klp-6p in HSN::CLA-1 reporter	casy-1	wildtype	casy-1	Ad
IL2/IL1	cytoplasmic klp-6p, flp-3p in IL2>IL1 GRASP	casy-1	wildtype	casy-1	L4	tm718 frameshift allele
amphids, inner labial	dye-filling	casy-1	wildtype	casy-1	L4
PVD		cdh-8	wildtype
ASK	cytoplasmic srg-8p reporter in ASK>AIA GRASP	cdh-8	wildtype	cdh-8	L1	Inferred from lack of phenotype in ASK>AIA
URX	AxoPAL	cdh-8	wildtype	cdh-8	L4
AQR	AxoPAL	cdh-1	wildtype	cdh-1	L4
SAA	cytoplasmic flp-7p in SAA>AVA GRASP, and AxoPAL	cdh-1	wildtype	cdh-1	L4
AVD	AxoPAL	cdh-1	wildtype	cdh-1	L4
URX	AxoPAL	cdh-1	wildtype	cdh-1	L4
FLP		cdh-1;cdh-8	wildtype	Both cdh-1 and cdh-8 (L1 > L4)	L1
AIB	cytoplasmic npr-9p reporter in AIB>SAA GRASP	cdh-1;cdh-5	wildtype	Both cdh-1 and cdh-5	L4	No effect on neighborhood shift; no effect on adjacency (Inferred from lack of phenotype in AIB>SAA)
IL2/IL1	AxoPAL	cdh-4;fmi-1	abnormal	Both cdh-4 and fmi-1	L4
AQR	AxoPAL	cdh-4;fmi-1	abnormal	Both cdh-4 and fmi-1	L4
SAA	AxoPAL	cdh-4;fmi-1	not scored	Both cdh-4 and fmi-1	L4
AVD/AVE/AVA	AxoPAL	cdh-4;fmi-1	not scored	Both cdh-4 and fmi-1	L4

## Sheet: Viability assay
	N2	cdh-1(ot1034)	cdh-3(ot1248)	cdh-4(ot1246)	cdh-5(ot1093)	fmi-1(ot1090)	cdh-8(ot1084)	cdh-9(ot1247)	casy-1(ot1091)
Dead L1s	0	1	3	11	0	1	1	0	0
Unhatched embryos	0	1	4	22	2	1	1	0	0
Alive L1s	93	84	65	35	57	58	80	47	83
Total	93	86	72	68	59	60	82	47	83
% survival	100	97.6744	90.2778	51.4706	96.6102	96.6667	97.561	100	100
