# Supplementary material for: Nervous system–wide analysis of all C. elegans cadherins reveals neuron-specific functions across multiple anatomical scales
Source: Sci Adv. 2025 Feb 21;11(8):eads2852. doi: 10.1126/sciadv.ads2852 (PMC11844738; doi:10.1126/sciadv.ads2852)
Supplement: Supplementary file 2 — Tables S1 to S5 [file sciadv.ads2852_tables_s1_to_s5.zip › sciadv.ads2852_table_s5.xlsx]

## Sheet: Sheet1
	Table S5: Strain list
Strain	Genotype	Source
OH16445	cdh-1(ot1034)	This study
OH16876	cdh-3(ot1102)	This study
OH16446	cdh-3(ot1035)	This study
OH17994	cdh-4(ot1246)	This study
VH1940	cdh-4(hd40)	Schmitz et al., 2008
OH16775	cdh-5(ot1093)	This study
OH16750	cdh-8(ot1084)	This study
OH17995	cdh-9(ot1247)	This study
OH16773	cdh-12(ot1091)	This study
OH16739	casy-1(ot1082)	This study
OH16772	fmi-1(ot1090)	Liao et al., 2024
OH18245	cdh-1(ot1314); cdh-9(ot1315)	This study
OH18263	cdh-1(ot1034); cdh-5(ot1093); cdh-8(ot1319)	This study
PHX4454	hmr-1(syb4454 [SL2::GFP::H2B])	This study
OH16774	cdh-1(ot1092[cdh-1::T2A::GFP::H2B])	This study
OH17000	cdh-3(ot1096[cdh-3::T2A::GFP::H2B])	This study
PHX4476	cdh-4(syb4476[cdh-4::SL2::GFP:;H2B])	This study
OH17058	cdh-5(ot1127[cdh-5::T2A::GFP::H2B])	This study
PHX4675	cdh-7(syb4675[cdh-7::SL2::GFP:;H2B])	This study
OH16830	cdh-8(ot1106[cdh-8::T2A::GFP::H2B])	This study
OH16783	cdh-9(ot1095[cdh-9::T2A::GFP::H2B])	This study
OH17001	cdh-10(ot1117[cdh-10::T2A::GFP::H2B])	This study
OH17030	cdh-12(ot1119[cdh 12::T2A::GFP::H2B])	This study
OH16932	casy-1(ot1108[casy-1::T2A::GFP::H2B])	This study
PHX4563	fmi-1(syb4563)[fmi-1::SL2::GFP:;H2B])	This study
OH16828	cdh-1(ot1092[cdh-1::T2A::GFP::H2B]); otIs669; him-5(e1490)	This study
OH18542	cdh-3(ot1096[cdh-3::T2A::GFP::H2B]); otIs669;him-5	This study
OH17271	cdh-4(syb4476[cdh-4::SL2::GFP:;H2B]); otIs669; him-5(e1490)	This study
OH17077	cdh-5(ot1127[cdh-5::T2A::GFP::H2B]); otIs669; him-5(e1490)	This study
OH16900	cdh-8(ot1106[cdh-8::T2A::GFP::H2B]); otIs669	This study
OH16829	cdh-9(ot1095[cdh-9::T2A::GFP::H2B]); otIs669; him-5(e1490)	This study
OH17059	cdh-12(ot1119[cdh 12::T2A::GFP::H2B]);otIs669, him-5(e1490)	This study
OH18377	fmi-1(syb4563)[fmi-1::SL2::GFP:;H2B]); otIs669; him-8(e1489)	This study
OH16950	casy-1(ot1107[casy-1::T2A::GFP::H2B]); otIs669; him-5(e1490)	This study
PHX6640	cdh-5(syb6640[CDH-5::GFP])	This study
PHX6764	cdh-4(syb6764[CDH-4::GFP])	This study
OH18484	cdh-4(syb6764[CDH-4::GFP]); unc-7(ot895 [UNC-7::TAGRFP])	This study
OH17640	otIs669; him-5(e1490); cdh-1(ot1034)	This study
OH17903	otIs669; him-5(e1490); cdh-3(ot1102)	This study
OH17997	otIs669; him-5(e1490); cdh-4(ot1246)	This study
OH17587	otIs669; him-5(e1490); cdh-4(hd40)	This study
OH17659	otIs669; him-5(e1490); fmi-1(ot1090)	This study
OH17586	otIs669; cdh-8(ot1084)	This study
OH17996	otIs669; him-5(e1490); cdh-9(ot1247)	This study
OH17660	otIs669; casy-1(ot1082)	This study
OH17798	otIs669; him-5(e1490); cdh-12(ot1091)	This study
OH17751	otEx7895[nmr-1::CyoFP, flp-3::mNeptune, gcy-35::mNeptune, flp-7::tagRFP, klp-6::tagRFP, C42D4.1::GFP]	This study
OH18251	cdh-5(ot1316); che-7(ot866 [che-7::TAGRFP]); inx-6(ot805 [inx-6::GFP])	This study
OH17156	dzIs89 X; him-5(e1490); cdh-5(ot1093)	This study
OH18242	otEx7895; cdh-8(ot1084)	This study
OH18243	otEx7895; cdh-9(ot1247)	This study
OH18244	otEx7895; fmi-1(ot1291)	This study
OH18069	otEx7895; cdh-4(ot1246)	This study
OH17696	otEx7809; him-5(e1490); cdh-5(ot1093); cdh-1(ot1034)	This study
OH17647	otEx7809; him-5(e1490); cdh-5(ot1093)	This study
OH18530	otIs657; cdh-4(hd40)	This study
OH18479	otIs839; him-5; cdh-4(ot1353)	This study
OH18301	unc-4(e120) II; cdh-1(ot1092[cdh-1::T2A::GFP::H2B]); otIs669; him-5(e1490)	This study
OH17088	cdh-5(ot1127[cdh-5::T2A::GFP::H2B]); otIs669; him-5; unc-42(e419)	This study
OH17674	fmi-1(syb4563[fmi-1::SL2::GFP:;H2B]); otIs669; him-5(e1490); zag-1(zd85)	This study
OH18485	cdh-12(ot1119[cdh-12::T2A::GFP::H2B]); unc-86(ot1355)	This study
OH18481	fmi-1(syb4563)[fmi-1::SL2::GFP:;H2B]); him-8(e1489); unc-86(ot1354)	This study
OH17106	cdh-12(ot1119[cdh-12::T2A::GFP::H2B]); otIs669; lin-4(e912)	This study
OH18487	otEx8072[npr-9p::tagRFP]; cdh-5(ot1316); che-7(ot866 [che-7::TAGRFP]); inx-6(ot805 [inx-6::GFP])	This study
OH18890	cdh-5(ot1316); che-7(ot866 [che-7::TAGRFP]); inx-6(ot805 [inx-6::GFP]); otEx8155[Pinx-1::gcdh-5::SL2::tag RFP]	This study
OH18891	cdh-5(ot1316); che-7(ot866 [che-7::TAGRFP]); inx-6(ot805 [inx-6::GFP]);otEx8156[Pinx-1::gcdh-5::SL2::tag RFP]	This study
OH18249	otIs653; fmi-1(ot1090)	This study
OH17696	otEx7809; him-5(e1490); cdh-5(ot1093); cdh-1(ot1034)	This study
OH17103	otIs653; cdh-8(ot1084)	This study
OH17105	otIs886; cdh-5(ot1093)	This study
OH16934	otIs653; casy-1(ot1082)	This study
OH16981	casy-1(ot1082); otEx7499	This study
OH16868	fmi-1(ot1090); otIs788	This study
OH19407	cdh-3(ot1035);kyEx2003[Ptph-1::SL2::PTP-3A::spGFP11, Ptph-1::SL2::mcherry, Pflp-17::mCherry], kyEx1941[Pmyo-3::CD4-2::GFP1-10, Podr-1::dsRed2]	This study
OH19274	cdh-3(ot1035); otIs788	This study
OH19493	cdh-9(ot1247);wyEX1503	This study
OH19494	cdh-9(ot1247);wyEx1733	This study
OH19331	cdh-1(ot1034); him-8(e1489)/IV; otEx7811	This study
OH19330	cdh-1(ot1034); wdIs65	This study
OH19188	otEx7895; cdh-1(ot1034);him-5(1490)	This study
OH19804	inx-6(ot1626[INX-6::TagRFP]) cdh-5(syb6640[CDH-5::GFP])	This study
OH19820	cdh-1(ot1034); wdIs65 ; otEx8304[flp-18p::cdh-1cDNA::3xNLS::GFP, ttx-3p::GFP]	This study
OH19821	cdh-1(ot1034); wdIs65;otEx8305[ace-2prom3p::cdh-1cDNA::3xNLS::GFP , ttx-3p::GFP]	This study
OH19822	cdh-1(ot1034); wdIs65; otEx8306[flp-18p::cdh-1::cDNA::3xNLS::GFP, ace-2prom3p::cdh-1cDNA::3xNLS::GFP,ttx-3p::GFP ]	This study
OH19230	cdh-4(ot1246);otEx8152[srab-20p::TagRFP, srab-20p::CD4::GFP1-10,flp-18p::TagRFP, flp-18::CD4::GFP11]	This study
OH19823	otEx8307[srab-20p::dscdh-4RNAi::SL2::3xNLSGFP, ttx-3p::GFP] otEx8152 [srab-20p::TagRFP, srab-20p::CD4::GFP1-10,flp-18p::TagRFP, flp-18::CD4::GFP11]	This study
OH19824	otEx8308[srab-20p::dscdh-4RNAi::SL2::3xNLSGFP, ttx-3p::GFP] otEx8152 [srab-20p::TagRFP, srab-20p::CD4::GFP1-10,flp-18p::TagRFP, flp-18::CD4::GFP11]	This study
OH19825	otEx8309[flp-18p::dscdh-4RNAi::SL2::3xNLSGFP, ttx-3p::GFP] otEx8152 [srab-20p::TagRFP, srab-20p::CD4::GFP1-10,flp-18p::TagRFP, flp-18::CD4::GFP11]	This study
OH19826	otEx8310[flp-18p::dscdh-4RNAi::SL2::3xNLSGFP, ttx-3p::GFP] otEx8152 [srab-20p::TagRFP, srab-20p::CD4::GFP1-10,flp-18p::TagRFP, flp-18::CD4::GFP11]	This study
